# Supplementary material for: How University Students Evaluate the Use of Laboratory Animals: The Role of Species and Individual Differences
Source: Animals (Basel). 2026 Mar 25;16(7):1005. doi: 10.3390/ani16071005 (PMC13072222; doi:10.3390/ani16071005)
Supplement: Supplementary file 1 [file animals-16-01005-s001.zip › Supplementary Table S4.xlsx]

## Sheet: Sheet1
Id	Start time	Finish time	Correo electrónico	I give my consent for these data to be used in this research project. Taking all of this into consideration, I AGREE to participate in this study under the conditions described.”	Gender	Sexual orientation	Age (in years)	Area of residence	Study	The most advanced year of my degree in which I am enrolled in at least one course this academic year.	BASIC SCIENCE	TRANSLATIONAL SCIENCE	TEACHING	SPECIES	Horse	Goat	Pig	Guinea pig	Rabbit	Cat	Worm	Hamster	Ferret	Fly	Monkey	Dog	Fish	Octopus	Rat	Mouse	Sheep	Cow	Agreeableness	Conscientiousness	Emotional stability	Extraversion	Openness	Empathy	Anthropomorphism
1	2025-09-15 12:48:22	2025-09-15 12:53:57	anonymous	Sí	Woman (cis/trans)	Bisexual	24	Rural	Science	6.º	Totally disagree	Totally disagree	Totally disagree		Totally disagree	Totally disagree	Totally disagree	Totally disagree	Totally disagree	Totally disagree	Totally disagree	Totally disagree	Totally disagree	Totally disagree	Totally disagree	Totally disagree	Totally disagree	Totally disagree	Totally disagree	Totally disagree	Totally disagree	Totally disagree	12	9	8	13	12	37	40
2	2025-09-15 12:50:19	2025-09-15 12:54:41	anonymous	Sí	Woman (cis/trans)	Heterosexual	21	Urban	Science	4.º	Agree	Agree	Disagree		Disagree	Disagree	Agree	Agree	Agree	Disagree	Agree	Agree	Agree	Agree	Agree	Disagree	Agree	Agree	Agree	Agree	Agree	Disagree	4	7	4	7	6	21	39
3	2025-09-15 12:49:13	2025-09-15 12:54:59	anonymous	Sí	Woman (cis/trans)	Heterosexual	23	Urban	Science	2.º	Agree	Neither agree nor disagree	Disagree		Disagree	Disagree	Disagree	Disagree	Disagree	Disagree	Neither agree nor disagree	Neither agree nor disagree	Disagree	Neither agree nor disagree	Disagree	Disagree	Disagree	Disagree	Neither agree nor disagree	Neither agree nor disagree	Disagree	Disagree	10	11	8	8	8	28	35
4	2025-09-15 12:51:45	2025-09-15 12:55:23	anonymous	Sí	Woman (cis/trans)	Bisexual	23	Urban	Science	4.º	Disagree	Disagree	Totally disagree		Totally disagree	Totally disagree	Totally disagree	Totally disagree	Totally disagree	Totally disagree	Totally disagree	Totally disagree	Totally disagree	Totally disagree	Totally disagree	Totally disagree	Totally disagree	Totally disagree	Totally disagree	Totally disagree	Totally disagree	Totally disagree	12	10	8	13	9	37	40
5	2025-09-15 12:49:21	2025-09-15 12:55:40	anonymous	Sí	Woman (cis/trans)	Heterosexual	21	Urban	Science	4.º	Agree	Neither agree nor disagree	Disagree		Totally disagree	Totally disagree	Totally disagree	Totally disagree	Totally disagree	Totally disagree	Neither agree nor disagree	Totally disagree	Totally disagree	Neither agree nor disagree	Totally disagree	Totally disagree	Disagree	Disagree	Totally disagree	Totally disagree	Totally disagree	Totally disagree	13	12	7	7	10	39	45
6	2025-09-15 12:52:52	2025-09-15 12:58:07	anonymous	Sí	Woman (cis/trans)	Asexual	21	Urban	Science	4.º	Agree	Disagree	Totally disagree		Totally disagree	Totally disagree	Totally disagree	Totally disagree	Totally disagree	Totally disagree	Totally disagree	Totally disagree	Totally disagree	Totally disagree	Totally disagree	Totally disagree	Totally disagree	Totally disagree	Totally disagree	Totally disagree	Totally disagree	Totally disagree	9	10	3	10	9	35	38
7	2025-09-15 12:49:51	2025-09-15 12:58:41	anonymous	Sí	Woman (cis/trans)	Bisexual	21	Urban	Science	4.º	Totally agree	Totally agree	Totally agree		Totally disagree	Disagree	Disagree	Disagree	Totally disagree	Totally disagree	Neither agree nor disagree	Disagree	Totally disagree	Agree	Disagree	Totally disagree	Totally disagree	Totally disagree	Disagree	Disagree	Disagree	Disagree	14	10	4	9	12	38	45
8	2025-09-15 12:54:21	2025-09-15 13:00:20	anonymous	Sí	Woman (cis/trans)	Heterosexual	22	Rural	Science	2.º	Agree	Agree	Disagree		Agree	Agree	Agree	Agree	Agree	Agree	Totally agree	Agree	Agree	Totally agree	Agree	Agree	Totally agree	Totally agree	Totally agree	Totally agree	Agree	Agree	12	12	6	6	10	31	31
9	2025-09-15 12:49:39	2025-09-15 13:03:29	anonymous	Sí	Woman (cis/trans)	Heterosexual	20	Urban	Science	3.º	Totally agree	Totally agree	Agree		Disagree	Neither agree nor disagree	Neither agree nor disagree	Agree	Disagree	Disagree	Agree	Agree	Disagree	Totally agree	Totally disagree	Totally disagree	Neither agree nor disagree	Disagree	Neither agree nor disagree	Neither agree nor disagree	Disagree	Disagree	13	13	12	13	13	40	38
10	2025-09-15 13:00:18	2025-09-15 13:05:31	anonymous	Sí	Man (cis/trans)	Bisexual	21	Urban	Science	1.º	Agree	Neither agree nor disagree	Neither agree nor disagree		Agree	Agree	Agree	Agree	Agree	Agree	Agree	Agree	Agree	Agree	Agree	Agree	Agree	Agree	Agree	Agree	Agree	Agree	12	9	8	10	9	32	45
11	2025-09-15 13:00:08	2025-09-15 13:06:28	anonymous	Sí	Woman (cis/trans)	Homosexual	22	Urban	Science	4.º	Agree	Totally disagree	Totally disagree		Totally disagree	Totally disagree	Totally disagree	Totally disagree	Totally disagree	Totally disagree	Totally disagree	Totally disagree	Totally disagree	Totally disagree	Totally disagree	Totally disagree	Totally disagree	Totally disagree	Totally disagree	Totally disagree	Totally disagree	Totally disagree	12	10	12	11	12	36	42
12	2025-09-15 12:56:12	2025-09-15 13:07:54	anonymous	Sí	Woman (cis/trans)	Bisexual	19	Rural	Science	1.º	Agree	Agree	Agree		Disagree	Neither agree nor disagree	Neither agree nor disagree	Agree	Agree	Disagree	Totally agree	Agree	Agree	Totally agree	Agree	Disagree	Totally agree	Agree	Totally agree	Totally agree	Neither agree nor disagree	Neither agree nor disagree	12	12	3	12	11	36	27
13	2025-09-15 13:05:44	2025-09-15 13:08:42	anonymous	Sí	Woman (cis/trans)	Asexual	24	Urban	Science	4.º	Totally agree	Totally agree	Agree		Agree	Agree	Agree	Agree	Agree	Agree	Agree	Agree	Agree	Agree	Agree	Agree	Agree	Agree	Agree	Agree	Agree	Agree	10	11	7	3	13	37	40
14	2025-09-15 13:11:44	2025-09-15 13:13:30	anonymous	Sí	Woman (cis/trans)	Heterosexual	20	Urban	Science	3.º	Agree	Agree	Agree		Disagree	Agree	Agree	Totally agree	Agree	Totally disagree	Totally agree	Totally agree	Neither agree nor disagree	Totally agree	Agree	Totally disagree	Totally agree	Totally agree	Totally agree	Totally agree	Agree	Agree	10	11	8	11	11	37	47
15	2025-09-15 13:15:43	2025-09-15 13:21:48	anonymous	Sí	Woman (cis/trans)	Heterosexual	21	Urban	Science	4.º	Totally agree	Totally agree	Disagree		Agree	Agree	Agree	Agree	Agree	Agree	Totally agree	Agree	Agree	Totally agree	Agree	Agree	Agree	Agree	Agree	Agree	Agree	Agree	12	8	9	12	12	35	28
16	2025-09-15 13:24:17	2025-09-15 13:28:34	anonymous	Sí	Woman (cis/trans)	Bisexual	19	Urban	Science	2.º	Neither agree nor disagree	Disagree	Neither agree nor disagree		Disagree	Disagree	Disagree	Disagree	Disagree	Totally disagree	Agree	Disagree	Disagree	Agree	Totally disagree	Totally disagree	Neither agree nor disagree	Disagree	Disagree	Disagree	Totally disagree	Totally disagree	12	9	8	3	8	37	39
17	2025-09-15 13:34:00	2025-09-15 13:40:57	anonymous	Sí	Woman (cis/trans)	Heterosexual	18	Urban	Science	1.º	Neither agree nor disagree	Agree	Disagree		Agree	Agree	Agree	Neither agree nor disagree	Neither agree nor disagree	Disagree	Totally agree	Disagree	Disagree	Totally agree	Disagree	Totally disagree	Neither agree nor disagree	Totally disagree	Totally agree	Agree	Neither agree nor disagree	Neither agree nor disagree	10	11	9	9	9	28	27
18	2025-09-15 13:39:46	2025-09-15 13:44:56	anonymous	Sí	Woman (cis/trans)	Heterosexual	20	Urban	Science	3.º	Agree	Agree	Agree		Neither agree nor disagree	Neither agree nor disagree	Neither agree nor disagree	Neither agree nor disagree	Neither agree nor disagree	Neither agree nor disagree	Totally agree	Neither agree nor disagree	Neither agree nor disagree	Totally agree	Neither agree nor disagree	Neither agree nor disagree	Neither agree nor disagree	Neither agree nor disagree	Neither agree nor disagree	Neither agree nor disagree	Neither agree nor disagree	Neither agree nor disagree	13	11	13	13	11	36	34
19	2025-09-15 13:38:43	2025-09-15 13:45:02	anonymous	Sí	Woman (cis/trans)	Bisexual	20	Urban	Science	3.º	Agree	Agree	Disagree		Agree	Agree	Agree	Agree	Agree	Agree	Agree	Agree	Agree	Agree	Agree	Agree	Agree	Agree	Agree	Agree	Agree	Agree	11	12	10	4	10	33	40
20	2025-09-15 13:42:06	2025-09-15 13:47:11	anonymous	Sí	Man (cis/trans)	Homosexual	19	Urban	Science	2.º	Agree	Totally agree	Neither agree nor disagree		Agree	Agree	Agree	Agree	Agree	Neither agree nor disagree	Agree	Agree	Agree	Agree	Agree	Neither agree nor disagree	Agree	Agree	Agree	Agree	Agree	Agree	13	4	7	10	11	31	32
21	2025-09-15 13:56:09	2025-09-15 14:01:56	anonymous	Sí	Woman (cis/trans)	Bisexual	18	Urban	Science	2.º	Neither agree nor disagree	Neither agree nor disagree	Disagree		Neither agree nor disagree	Neither agree nor disagree	Neither agree nor disagree	Neither agree nor disagree	Neither agree nor disagree	Neither agree nor disagree	Neither agree nor disagree	Neither agree nor disagree	Neither agree nor disagree	Totally agree	Neither agree nor disagree	Totally disagree	Neither agree nor disagree	Neither agree nor disagree	Neither agree nor disagree	Neither agree nor disagree	Neither agree nor disagree	Neither agree nor disagree	12	13	6	10	13	35	37
23	2025-09-15 14:04:02	2025-09-15 14:09:16	anonymous	Sí	Man (cis/trans)	Heterosexual	24	Urban	Science	4.º	Totally agree	Totally agree	Agree		Totally agree	Totally agree	Totally agree	Totally agree	Totally agree	Totally agree	Totally agree	Totally agree	Totally agree	Totally agree	Totally agree	Totally agree	Totally agree	Totally agree	Totally agree	Totally agree	Totally agree	Totally agree	5	13	10	7	5	28	42
24	2025-09-15 14:23:46	2025-09-15 14:27:54	anonymous	Sí	Woman (cis/trans)	Heterosexual	25	Urban	Humanities	2.º	Neither agree nor disagree	Agree	Neither agree nor disagree		Neither agree nor disagree	Neither agree nor disagree	Neither agree nor disagree	Neither agree nor disagree	Neither agree nor disagree	Neither agree nor disagree	Neither agree nor disagree	Neither agree nor disagree	Neither agree nor disagree	Neither agree nor disagree	Neither agree nor disagree	Neither agree nor disagree	Neither agree nor disagree	Neither agree nor disagree	Neither agree nor disagree	Neither agree nor disagree	Neither agree nor disagree	Neither agree nor disagree	8	11	8	10	10	29	40
25	2025-09-15 14:23:13	2025-09-15 14:30:19	anonymous	Sí	Woman (cis/trans)	Bisexual	22	Urban	Science	4.º	Agree	Agree	Agree		Neither agree nor disagree	Neither agree nor disagree	Neither agree nor disagree	Neither agree nor disagree	Neither agree nor disagree	Neither agree nor disagree	Totally agree	Neither agree nor disagree	Neither agree nor disagree	Totally agree	Neither agree nor disagree	Neither agree nor disagree	Totally agree	Neither agree nor disagree	Neither agree nor disagree	Neither agree nor disagree	Neither agree nor disagree	Neither agree nor disagree	11	8	8	7	12	33	35
26	2025-09-15 14:13:13	2025-09-15 14:32:15	anonymous	Sí	Woman (cis/trans)	Bisexual	22	Rural	Science	4.º	Neither agree nor disagree	Neither agree nor disagree	Neither agree nor disagree		Neither agree nor disagree	Neither agree nor disagree	Neither agree nor disagree	Neither agree nor disagree	Neither agree nor disagree	Neither agree nor disagree	Agree	Neither agree nor disagree	Neither agree nor disagree	Agree	Neither agree nor disagree	Neither agree nor disagree	Neither agree nor disagree	Agree	Neither agree nor disagree	Neither agree nor disagree	Neither agree nor disagree	Neither agree nor disagree	10	8	7	11	8	37	28
27	2025-09-15 14:41:26	2025-09-15 14:45:34	anonymous	Sí	Man (cis/trans)	Homosexual	18	Urban	Science	1.º	Agree	Agree	Neither agree nor disagree		Totally agree	Totally agree	Totally agree	Totally agree	Totally agree	Totally agree	Totally agree	Totally agree	Totally agree	Totally agree	Totally agree	Totally agree	Totally agree	Totally agree	Totally agree	Totally agree	Totally agree	Totally agree	9	11	8	12	12	33	32
28	2025-09-15 14:52:17	2025-09-15 14:55:57	anonymous	Sí	Woman (cis/trans)	Heterosexual	26	Urban	Humanities	4.º	Totally disagree	Totally disagree	Totally disagree		Totally disagree	Totally disagree	Totally disagree	Totally disagree	Totally disagree	Totally disagree	Totally disagree	Totally disagree	Totally disagree	Totally disagree	Totally disagree	Totally disagree	Totally disagree	Totally disagree	Totally disagree	Totally disagree	Totally disagree	Totally disagree	12	12	8	11	12	34	48
30	2025-09-15 15:15:15	2025-09-15 15:20:30	anonymous	Sí	Man (cis/trans)	Heterosexual	20	Urban	Science	6.º	Totally agree	Totally agree	Totally agree		Totally agree	Totally agree	Totally agree	Totally agree	Totally agree	Totally disagree	Totally agree	Totally agree	Totally agree	Totally agree	Totally agree	Totally disagree	Totally agree	Totally agree	Totally agree	Totally agree	Totally agree	Totally agree	13	14	13	3	6	32	25
31	2025-09-15 15:19:52	2025-09-15 15:24:54	anonymous	Sí	Woman (cis/trans)	Bisexual	18	Urban	Science	2.º	Neither agree nor disagree	Neither agree nor disagree	Disagree		Neither agree nor disagree	Neither agree nor disagree	Neither agree nor disagree	Neither agree nor disagree	Neither agree nor disagree	Neither agree nor disagree	Agree	Neither agree nor disagree	Neither agree nor disagree	Totally agree	Neither agree nor disagree	Neither agree nor disagree	Neither agree nor disagree	Disagree	Neither agree nor disagree	Neither agree nor disagree	Neither agree nor disagree	Neither agree nor disagree	14	9	5	7	13	41	43
32	2025-09-15 15:22:31	2025-09-15 15:28:59	anonymous	Sí	Woman (cis/trans)	Bisexual	20	Rural	Science	1.º	Totally disagree	Totally disagree	Totally disagree		Totally disagree	Totally disagree	Totally disagree	Totally disagree	Totally disagree	Totally disagree	Totally disagree	Totally disagree	Totally disagree	Totally agree	Totally disagree	Totally disagree	Totally disagree	Totally disagree	Totally disagree	Totally disagree	Totally disagree	Totally disagree	10	11	6	3	12	30	45
33	2025-09-15 15:38:13	2025-09-15 15:43:07	anonymous	Sí	Man (cis/trans)	Heterosexual	22	Urban	Science	4.º	Agree	Agree	Agree		Agree	Agree	Agree	Agree	Agree	Agree	Agree	Agree	Agree	Agree	Agree	Agree	Agree	Agree	Agree	Agree	Agree	Agree	12	9	14	9	14	37	38
34	2025-09-15 15:39:26	2025-09-15 15:46:18	anonymous	Sí	Woman (cis/trans)	Bisexual	18	Urban	Science	1.º	Agree	Agree	Neither agree nor disagree		Totally agree	Totally agree	Totally agree	Totally agree	Totally agree	Totally agree	Totally agree	Totally agree	Totally agree	Totally agree	Totally agree	Totally agree	Totally agree	Totally agree	Totally agree	Totally agree	Totally agree	Totally agree	12	12	10	10	12	33	40
35	2025-09-15 15:42:11	2025-09-15 15:48:51	anonymous	Sí	Woman (cis/trans)	Heterosexual	18	Urban	Science	1.º	Agree	Disagree	Disagree		Disagree	Disagree	Neither agree nor disagree	Agree	Disagree	Disagree	Agree	Agree	Disagree	Agree	Disagree	Disagree	Neither agree nor disagree	Neither agree nor disagree	Agree	Agree	Neither agree nor disagree	Neither agree nor disagree	12	11	9	7	10	38	36
36	2025-09-15 15:57:28	2025-09-15 16:03:42	anonymous	Sí	Woman (cis/trans)	Bisexual	19	Urban	Science	2.º	Neither agree nor disagree	Disagree	Neither agree nor disagree		Agree	Disagree	Agree	Agree	Disagree	Disagree	Agree	Agree	Disagree	Agree	Disagree	Disagree	Agree	Disagree	Agree	Agree	Agree	Agree	14	11	10	9	13	40	20
37	2025-09-15 16:22:12	2025-09-15 16:26:22	anonymous	Sí	Man (cis/trans)	Bisexual	18	Urban	Science	1.º	Totally agree	Agree	Disagree		Totally disagree	Totally disagree	Disagree	Totally disagree	Totally disagree	Neither agree nor disagree	Totally agree	Totally disagree	Totally disagree	Totally agree	Neither agree nor disagree	Disagree	Disagree	Totally disagree	Totally disagree	Totally disagree	Totally disagree	Totally disagree	11	8	3	7	7	36	40
38	2025-09-15 16:19:40	2025-09-15 16:28:19	anonymous	Sí	Man (cis/trans)	Homosexual	26	Urban	Humanities	3.º	Neither agree nor disagree	Neither agree nor disagree	Neither agree nor disagree		Neither agree nor disagree	Neither agree nor disagree	Neither agree nor disagree	Agree	Agree	Disagree	Agree	Agree	Agree	Agree	Neither agree nor disagree	Disagree	Agree	Disagree	Agree	Agree	Neither agree nor disagree	Neither agree nor disagree	8	8	9	10	11	34	37
39	2025-09-15 17:46:33	2025-09-15 17:53:21	anonymous	Sí	Woman (cis/trans)	Heterosexual	22	Urban	Science	1.º	Neither agree nor disagree	Neither agree nor disagree	Agree		Neither agree nor disagree	Neither agree nor disagree	Neither agree nor disagree	Neither agree nor disagree	Neither agree nor disagree	Neither agree nor disagree	Neither agree nor disagree	Neither agree nor disagree	Neither agree nor disagree	Neither agree nor disagree	Neither agree nor disagree	Neither agree nor disagree	Neither agree nor disagree	Neither agree nor disagree	Neither agree nor disagree	Neither agree nor disagree	Neither agree nor disagree	Neither agree nor disagree	10	10	8	8	12	43	38
40	2025-09-15 16:57:14	2025-09-15 18:03:54	anonymous	Sí	Prefiero no contestar	Heterosexual	19	Rural	Science	3.º	Totally agree	Totally agree	Agree		Totally agree	Totally agree	Totally agree	Totally agree	Totally agree	Totally agree	Totally agree	Totally agree	Totally agree	Totally agree	Totally agree	Totally agree	Totally agree	Totally agree	Totally agree	Totally agree	Totally agree	Totally agree	14	2	2	2	14	40	39
41	2025-09-15 18:19:01	2025-09-15 18:25:14	anonymous	Sí	Woman (cis/trans)	Heterosexual	19	Urban	Science	3.º	Totally agree	Agree	Agree		Agree	Agree	Agree	Agree	Agree	Agree	Totally agree	Agree	Agree	Totally agree	Agree	Agree	Agree	Agree	Agree	Agree	Agree	Agree	12	12	7	7	10	35	26
42	2025-09-15 18:40:27	2025-09-15 18:57:26	anonymous	Sí	Woman (cis/trans)	Heterosexual	18	Urban	Science	1.º	Totally agree	Totally agree	Disagree		Neither agree nor disagree	Neither agree nor disagree	Neither agree nor disagree	Disagree	Disagree	Disagree	Neither agree nor disagree	Disagree	Disagree	Totally agree	Disagree	Disagree	Neither agree nor disagree	Neither agree nor disagree	Disagree	Disagree	Disagree	Disagree	11	8	7	6	7	32	34
43	2025-09-15 18:53:55	2025-09-15 19:00:13	anonymous	Sí	Woman (cis/trans)	Heterosexual	24	Urban	Science	4.º	Agree	Agree	Neither agree nor disagree		Totally disagree	Totally disagree	Neither agree nor disagree	Agree	Agree	Totally disagree	Agree	Agree	Agree	Agree	Agree	Totally disagree	Agree	Agree	Agree	Agree	Neither agree nor disagree	Neither agree nor disagree	13	12	8	7	10	34	38
44	2025-09-15 19:30:46	2025-09-15 19:40:01	anonymous	Sí	Woman (cis/trans)	Heterosexual	18	Rural	Science	1.º	Agree	Disagree	Disagree		Disagree	Disagree	Disagree	Disagree	Disagree	Disagree	Disagree	Disagree	Disagree	Disagree	Disagree	Disagree	Disagree	Disagree	Disagree	Disagree	Disagree	Disagree	11	12	4	13	13	38	44
45	2025-09-15 19:34:38	2025-09-15 19:41:45	anonymous	Sí	Woman (cis/trans)	Heterosexual	18	Urban	Humanities	1.º	Agree	Agree	Neither agree nor disagree		Neither agree nor disagree	Neither agree nor disagree	Disagree	Neither agree nor disagree	Neither agree nor disagree	Neither agree nor disagree	Agree	Neither agree nor disagree	Neither agree nor disagree	Agree	Neither agree nor disagree	Disagree	Neither agree nor disagree	Neither agree nor disagree	Agree	Agree	Disagree	Disagree	11	11	6	8	10	32	31
46	2025-09-15 19:54:17	2025-09-15 19:59:13	anonymous	Sí	Woman (cis/trans)	Bisexual	18	Rural	Science	2.º	Totally agree	Totally agree	Agree		Totally agree	Totally agree	Totally agree	Totally agree	Totally agree	Neither agree nor disagree	Totally agree	Totally agree	Totally agree	Totally agree	Neither agree nor disagree	Neither agree nor disagree	Totally agree	Totally agree	Totally agree	Totally agree	Totally agree	Totally agree	10	7	3	12	11	37	26
47	2025-09-15 19:53:15	2025-09-15 20:12:32	anonymous	Sí	Woman (cis/trans)	Heterosexual	18	Rural	Humanities	2.º	Agree	Agree	Disagree		Agree	Agree	Agree	Agree	Agree	Agree	Agree	Agree	Agree	Agree	Agree	Agree	Agree	Agree	Agree	Agree	Agree	Agree	12	9	11	11	12	34	29
48	2025-09-15 21:45:15	2025-09-15 21:55:46	anonymous	Sí	Woman (cis/trans)	Heterosexual	18	Urban	Science	1.º	Neither agree nor disagree	Agree	Disagree		Totally disagree	Totally disagree	Totally disagree	Neither agree nor disagree	Disagree	Totally disagree	Totally agree	Neither agree nor disagree	Neither agree nor disagree	Totally agree	Agree	Totally disagree	Neither agree nor disagree	Neither agree nor disagree	Neither agree nor disagree	Neither agree nor disagree	Totally disagree	Totally disagree	10	9	3	12	11	38	34
49	2025-09-16 08:30:56	2025-09-16 08:38:10	anonymous	Sí	Woman (cis/trans)	Heterosexual	22	Urban	Science	4.º	Agree	Agree	Disagree		Neither agree nor disagree	Disagree	Disagree	Neither agree nor disagree	Neither agree nor disagree	Disagree	Agree	Neither agree nor disagree	Neither agree nor disagree	Agree	Disagree	Disagree	Agree	Agree	Agree	Agree	Disagree	Disagree	10	12	14	8	9	35	39
50	2025-09-16 09:04:08	2025-09-16 09:08:03	anonymous	Sí	Woman (cis/trans)	Asexual	24	Urban	Humanities	4.º	Totally disagree	Totally disagree	Totally disagree		Totally disagree	Totally disagree	Totally disagree	Totally disagree	Totally disagree	Totally disagree	Totally disagree	Totally disagree	Totally disagree	Totally disagree	Totally disagree	Totally disagree	Totally disagree	Totally disagree	Totally disagree	Totally disagree	Totally disagree	Totally disagree	11	9	9	6	12	40	46
51	2025-09-16 09:04:12	2025-09-16 09:09:37	anonymous	Sí	Woman (cis/trans)	Bisexual	18	Urban	Science	1.º	Totally agree	Totally agree	Neither agree nor disagree		Agree	Agree	Totally agree	Totally agree	Totally agree	Agree	Totally agree	Totally agree	Totally agree	Totally agree	Agree	Agree	Totally agree	Totally agree	Totally agree	Totally agree	Agree	Agree	13	8	8	8	6	33	34
52	2025-09-16 08:13:36	2025-09-16 09:14:13	anonymous	Sí	Woman (cis/trans)	Heterosexual	18	Urban	Science	1.º	Disagree	Agree	Disagree		Disagree	Disagree	Disagree	Disagree	Disagree	Disagree	Disagree	Disagree	Disagree	Disagree	Disagree	Disagree	Disagree	Disagree	Disagree	Disagree	Disagree	Disagree	13	10	8	9	10	43	37
53	2025-09-16 09:10:20	2025-09-16 09:16:03	anonymous	Sí	Woman (cis/trans)	Heterosexual	26	Urban	Humanities	1.º	Totally agree	Totally agree	Totally agree		Totally agree	Totally agree	Totally agree	Totally agree	Totally agree	Totally agree	Totally agree	Totally agree	Totally agree	Totally agree	Totally agree	Totally agree	Totally agree	Totally agree	Totally agree	Totally agree	Totally agree	Totally agree	14	14	5	8	14	35	39
54	2025-09-16 09:45:11	2025-09-16 09:51:27	anonymous	Sí	Woman (cis/trans)	Heterosexual	20	Rural	Science	4.º	Disagree	Disagree	Totally disagree		Totally disagree	Totally disagree	Neither agree nor disagree	Neither agree nor disagree	Totally disagree	Totally disagree	Agree	Neither agree nor disagree	Totally disagree	Totally agree	Agree	Totally disagree	Totally disagree	Totally disagree	Agree	Neither agree nor disagree	Totally disagree	Totally disagree	10	12	6	11	11	36	31
55	2025-09-16 09:53:59	2025-09-16 10:15:29	anonymous	Sí	Woman (cis/trans)	Heterosexual	19	Urban	Science	2.º	Agree	Neither agree nor disagree	Totally disagree		Agree	Agree	Agree	Agree	Agree	Agree	Agree	Agree	Agree	Agree	Agree	Agree	Agree	Agree	Agree	Agree	Agree	Agree	8	9	12	8	9	31	33
56	2025-09-16 10:02:28	2025-09-16 10:48:05	anonymous	Sí	Woman (cis/trans)	Heterosexual	18	Rural	Science	1.º	Totally agree	Totally agree	Neither agree nor disagree		Neither agree nor disagree	Neither agree nor disagree	Neither agree nor disagree	Neither agree nor disagree	Neither agree nor disagree	Neither agree nor disagree	Agree	Agree	Neither agree nor disagree	Neither agree nor disagree	Disagree	Neither agree nor disagree	Agree	Agree	Agree	Agree	Neither agree nor disagree	Neither agree nor disagree	10	8	4	6	9	38	31
57	2025-09-16 10:47:00	2025-09-16 10:52:12	anonymous	Sí	Man (cis/trans)	Homosexual	26	Urban	Science	4.º	Agree	Agree	Agree		Agree	Agree	Agree	Agree	Agree	Agree	Agree	Agree	Agree	Agree	Agree	Agree	Agree	Agree	Agree	Agree	Agree	Agree	8	6	7	8	8	34	33
59	2025-09-16 11:11:49	2025-09-16 11:15:41	anonymous	Sí	Woman (cis/trans)	Bisexual	20	Urban	Science	4.º	Disagree	Disagree	Disagree		Totally disagree	Totally disagree	Totally disagree	Totally disagree	Totally disagree	Totally disagree	Disagree	Disagree	Totally disagree	Disagree	Totally disagree	Totally disagree	Disagree	Totally disagree	Totally disagree	Totally disagree	Totally disagree	Totally disagree	9	10	7	12	12	39	45
60	2025-09-16 11:37:57	2025-09-16 11:44:01	anonymous	Sí	Man (cis/trans)	Heterosexual	26	Urban	Science	2.º	Totally agree	Totally agree	Disagree		Totally agree	Totally agree	Totally agree	Totally agree	Totally agree	Totally agree	Totally agree	Totally agree	Agree	Totally agree	Agree	Totally agree	Totally agree	Totally agree	Totally agree	Totally agree	Totally agree	Totally agree	8	5	6	10	8	27	36
61	2025-09-16 17:19:41	2025-09-16 17:25:27	anonymous	Sí	Woman (cis/trans)	Heterosexual	20	Urban	Science	3.º	Agree	Agree	Disagree		Agree	Neither agree nor disagree	Disagree	Disagree	Disagree	Neither agree nor disagree	Agree	Neither agree nor disagree	Disagree	Totally agree	Agree	Neither agree nor disagree	Agree	Disagree	Agree	Neither agree nor disagree	Disagree	Disagree	13	11	9	8	10	33	24
62	2025-09-16 17:17:54	2025-09-16 17:31:29	anonymous	Sí	Man (cis/trans)	Bisexual	18	Urban	Science	1.º	Disagree	Disagree	Totally disagree		Disagree	Disagree	Disagree	Disagree	Disagree	Disagree	Neither agree nor disagree	Disagree	Disagree	Neither agree nor disagree	Disagree	Disagree	Disagree	Disagree	Disagree	Disagree	Disagree	Disagree	10	7	7	12	11	39	47
63	2025-09-16 17:29:28	2025-09-16 17:42:10	anonymous	Sí	Woman (cis/trans)	Heterosexual	20	Urban	Science	3.º	Agree	Agree	Totally disagree		Disagree	Neither agree nor disagree	Agree	Neither agree nor disagree	Neither agree nor disagree	Totally disagree	Neither agree nor disagree	Neither agree nor disagree	Neither agree nor disagree	Agree	Agree	Totally disagree	Neither agree nor disagree	Neither agree nor disagree	Agree	Agree	Neither agree nor disagree	Neither agree nor disagree	13	11	11	5	10	37	36
64	2025-09-16 18:11:31	2025-09-16 18:18:00	anonymous	Sí	Woman (cis/trans)	Heterosexual	22	Urban	Science	4.º	Totally agree	Agree	Neither agree nor disagree		Agree	Agree	Agree	Agree	Agree	Agree	Agree	Agree	Agree	Agree	Agree	Agree	Agree	Agree	Agree	Agree	Agree	Agree	8	4	4	5	11	36	34
65	2025-09-16 19:09:30	2025-09-16 19:15:31	anonymous	Sí	Man (cis/trans)	Heterosexual	18	Urban	Humanities	1.º	Agree	Neither agree nor disagree	Neither agree nor disagree		Neither agree nor disagree	Neither agree nor disagree	Neither agree nor disagree	Neither agree nor disagree	Neither agree nor disagree	Neither agree nor disagree	Totally agree	Neither agree nor disagree	Neither agree nor disagree	Totally agree	Neither agree nor disagree	Neither agree nor disagree	Neither agree nor disagree	Neither agree nor disagree	Neither agree nor disagree	Neither agree nor disagree	Neither agree nor disagree	Neither agree nor disagree	11	7	13	7	11	29	47
66	2025-09-16 19:05:41	2025-09-16 19:17:11	anonymous	Sí	Man (cis/trans)	Heterosexual	20	Rural	Science	4.º	Totally disagree	Totally disagree	Totally disagree		Totally disagree	Totally disagree	Totally disagree	Totally disagree	Totally disagree	Totally disagree	Totally disagree	Totally disagree	Totally disagree	Totally disagree	Totally disagree	Totally disagree	Totally disagree	Totally disagree	Totally disagree	Totally disagree	Totally disagree	Totally disagree	8	9	5	6	8	34	49
67	2025-09-16 19:53:54	2025-09-16 19:58:08	anonymous	Sí	Woman (cis/trans)	Bisexual	18	Urban	Science	1.º	Neither agree nor disagree	Disagree	Disagree		Totally disagree	Totally disagree	Totally disagree	Totally disagree	Totally disagree	Totally disagree	Disagree	Totally disagree	Totally disagree	Disagree	Totally disagree	Totally disagree	Totally disagree	Totally disagree	Totally disagree	Totally disagree	Totally disagree	Totally disagree	12	6	11	10	11	36	22
68	2025-09-16 20:33:44	2025-09-16 20:37:56	anonymous	Sí	Woman (cis/trans)	Bisexual	21	Urban	Science	4.º	Totally agree	Agree	Neither agree nor disagree		Neither agree nor disagree	Neither agree nor disagree	Neither agree nor disagree	Agree	Agree	Neither agree nor disagree	Totally agree	Agree	Agree	Totally agree	Neither agree nor disagree	Neither agree nor disagree	Totally agree	Agree	Agree	Agree	Neither agree nor disagree	Neither agree nor disagree	13	8	7	6	9	32	37
69	2025-09-16 21:21:19	2025-09-16 21:30:12	anonymous	Sí	Woman (cis/trans)	Heterosexual	25	Urban	Science	2.º	Agree	Agree	Agree		Agree	Agree	Agree	Agree	Agree	Agree	Agree	Agree	Agree	Agree	Agree	Agree	Agree	Agree	Agree	Agree	Agree	Agree	12	11	7	13	10	36	33
70	2025-09-16 21:53:36	2025-09-16 21:58:32	anonymous	Sí	Woman (cis/trans)	Bisexual	18	Urban	Science	1.º	Totally agree	Totally agree	Neither agree nor disagree		Agree	Totally disagree	Agree	Neither agree nor disagree	Neither agree nor disagree	Agree	Disagree	Neither agree nor disagree	Disagree	Disagree	Agree	Agree	Disagree	Disagree	Neither agree nor disagree	Totally disagree	Disagree	Disagree	7	5	11	12	10	28	29
71	2025-09-16 21:12:31	2025-09-16 22:13:11	anonymous	Sí	No binario	Bisexual	22	Urban	Science	2.º	Neither agree nor disagree	Neither agree nor disagree	Totally disagree		Totally disagree	Totally disagree	Totally disagree	Totally disagree	Totally disagree	Totally disagree	Totally disagree	Totally disagree	Totally disagree	Totally disagree	Totally disagree	Totally disagree	Totally disagree	Totally disagree	Totally disagree	Totally disagree	Totally disagree	Totally disagree	13	12	12	12	14	38	38
72	2025-09-16 22:06:51	2025-09-16 22:16:06	anonymous	Sí	Woman (cis/trans)	Heterosexual	22	Urban	Science	5.º	Totally disagree	Disagree	Totally disagree		Totally disagree	Totally disagree	Totally disagree	Totally disagree	Totally disagree	Totally disagree	Totally disagree	Totally disagree	Totally disagree	Totally disagree	Totally disagree	Totally disagree	Totally disagree	Totally disagree	Totally disagree	Totally disagree	Totally disagree	Totally disagree	13	12	6	2	8	38	48
73	2025-09-16 22:18:17	2025-09-16 22:28:05	anonymous	Sí	Woman (cis/trans)	Heterosexual	19	Urban	Science	2.º	Agree	Agree	Agree		Agree	Agree	Agree	Agree	Agree	Agree	Agree	Agree	Agree	Agree	Agree	Agree	Agree	Agree	Agree	Agree	Agree	Agree	12	10	11	8	9	38	36
74	2025-09-16 22:57:17	2025-09-16 23:04:17	anonymous	Sí	Woman (cis/trans)	Bisexual	23	Urban	Science	4.º	Disagree	Disagree	Totally disagree		Totally disagree	Totally disagree	Totally disagree	Totally disagree	Totally disagree	Totally disagree	Neither agree nor disagree	Totally disagree	Totally disagree	Agree	Totally disagree	Totally disagree	Disagree	Totally disagree	Totally disagree	Totally disagree	Totally disagree	Totally disagree	11	13	7	11	13	39	42
75	2025-09-17 09:36:24	2025-09-17 09:45:27	anonymous	Sí	Woman (cis/trans)	Homosexual	26	Urban	Science	4.º	Totally agree	Neither agree nor disagree	Totally agree		Totally disagree	Agree	Totally agree	Totally agree	Totally disagree	Totally disagree	Totally agree	Totally agree	Totally agree	Totally agree	Totally disagree	Totally disagree	Totally agree	Totally agree	Totally agree	Totally agree	Totally agree	Totally agree	7	10	8	9	12	37	46
76	2025-09-17 09:49:02	2025-09-17 09:56:39	anonymous	Sí	Woman (cis/trans)	Heterosexual	24	Urban	Humanities	4.º	Neither agree nor disagree	Agree	Disagree		Neither agree nor disagree	Neither agree nor disagree	Neither agree nor disagree	Neither agree nor disagree	Neither agree nor disagree	Neither agree nor disagree	Neither agree nor disagree	Neither agree nor disagree	Neither agree nor disagree	Neither agree nor disagree	Neither agree nor disagree	Neither agree nor disagree	Neither agree nor disagree	Neither agree nor disagree	Neither agree nor disagree	Neither agree nor disagree	Neither agree nor disagree	Neither agree nor disagree	11	9	8	11	10	38	32
77	2025-09-17 10:33:13	2025-09-17 10:36:30	anonymous	Sí	Woman (cis/trans)	Bisexual	19	Rural	Science	3.º	Disagree	Disagree	Disagree		Disagree	Disagree	Disagree	Disagree	Disagree	Disagree	Disagree	Disagree	Disagree	Disagree	Disagree	Disagree	Disagree	Disagree	Neither agree nor disagree	Neither agree nor disagree	Disagree	Disagree	12	9	7	8	11	39	49
78	2025-09-17 14:21:08	2025-09-17 14:27:21	anonymous	Sí	Woman (cis/trans)	Bisexual	18	Urban	Science	1.º	Neither agree nor disagree	Agree	Neither agree nor disagree		Neither agree nor disagree	Neither agree nor disagree	Neither agree nor disagree	Neither agree nor disagree	Neither agree nor disagree	Totally disagree	Neither agree nor disagree	Neither agree nor disagree	Neither agree nor disagree	Neither agree nor disagree	Neither agree nor disagree	Neither agree nor disagree	Neither agree nor disagree	Neither agree nor disagree	Neither agree nor disagree	Neither agree nor disagree	Neither agree nor disagree	Neither agree nor disagree	10	10	5	5	5	35	45
79	2025-09-18 09:37:40	2025-09-18 10:16:15	anonymous	Sí	Woman (cis/trans)	Bisexual	21	Urban	Science	4.º	Disagree	Disagree	Totally disagree		Disagree	Disagree	Disagree	Disagree	Disagree	Disagree	Disagree	Disagree	Disagree	Disagree	Disagree	Totally disagree	Disagree	Disagree	Disagree	Disagree	Disagree	Disagree	12	7	4	8	12	37	46
80	2025-09-18 11:41:48	2025-09-18 11:45:41	anonymous	Sí	Woman (cis/trans)	Bisexual	24	Urban	Science	3.º	Neither agree nor disagree	Totally agree	Neither agree nor disagree		Disagree	Agree	Agree	Agree	Agree	Disagree	Agree	Agree	Agree	Totally disagree	Totally agree	Totally disagree	Agree	Agree	Totally agree	Totally agree	Agree	Neither agree nor disagree	12	7	6	8	8	35	35
81	2025-09-18 11:43:18	2025-09-18 11:50:01	anonymous	Sí	Woman (cis/trans)	Bisexual	20	Urban	Science	3.º	Agree	Agree	Neither agree nor disagree		Neither agree nor disagree	Neither agree nor disagree	Neither agree nor disagree	Neither agree nor disagree	Disagree	Totally disagree	Totally agree	Agree	Neither agree nor disagree	Totally agree	Disagree	Totally disagree	Agree	Totally agree	Neither agree nor disagree	Neither agree nor disagree	Neither agree nor disagree	Neither agree nor disagree	7	10	8	12	8	34	40
82	2025-09-18 11:48:32	2025-09-18 11:53:28	anonymous	Sí	Woman (cis/trans)	Heterosexual	20	Urban	Science	3.º	Totally agree	Totally agree	Totally agree		Neither agree nor disagree	Totally agree	Totally agree	Totally agree	Agree	Disagree	Totally agree	Totally agree	Agree	Totally agree	Agree	Totally disagree	Agree	Agree	Totally agree	Totally agree	Totally agree	Agree	7	13	4	12	12	27	32
83	2025-09-18 11:46:37	2025-09-18 11:54:31	anonymous	Sí	Woman (cis/trans)	Heterosexual	20	Urban	Science	3.º	Agree	Agree	Agree		Totally agree	Totally agree	Totally agree	Totally agree	Totally agree	Totally agree	Totally agree	Totally agree	Totally agree	Totally agree	Totally agree	Totally agree	Totally agree	Totally agree	Totally agree	Totally agree	Totally agree	Totally agree	12	10	10	9	8	37	37
84	2025-09-18 11:45:33	2025-09-18 11:54:58	anonymous	Sí	Woman (cis/trans)	Bisexual	21	Urban	Science	3.º	Agree	Agree	Agree		Agree	Agree	Agree	Agree	Agree	Neither agree nor disagree	Agree	Neither agree nor disagree	Neither agree nor disagree	Agree	Agree	Neither agree nor disagree	Agree	Agree	Agree	Agree	Agree	Agree	12	12	9	8	13	41	23
85	2025-09-18 13:35:53	2025-09-18 13:42:19	anónimo	Sí	Man (cis/trans)	Heterosexual	19	Rural	Science	3.º	Totally agree	Totally agree	Agree		Totally agree	Totally agree	Totally agree	Totally agree	Totally agree	Agree	Totally agree	Totally agree	Totally agree	Totally agree	Totally agree	Neither agree nor disagree	Totally agree	Totally agree	Totally agree	Totally agree	Totally agree	Totally agree	14	9	13	8	8	31	34
86	2025-09-18 14:00:53	2025-09-18 14:07:44	anónimo	Sí	Woman (cis/trans)	Bisexual	23	Urban	Science	4.º	Neither agree nor disagree	Neither agree nor disagree	Neither agree nor disagree		Neither agree nor disagree	Neither agree nor disagree	Neither agree nor disagree	Agree	Neither agree nor disagree	Neither agree nor disagree	Agree	Agree	Agree	Agree	Neither agree nor disagree	Neither agree nor disagree	Neither agree nor disagree	Neither agree nor disagree	Agree	Agree	Neither agree nor disagree	Neither agree nor disagree	12	8	8	10	13	40	32
87	2025-09-18 14:19:35	2025-09-18 14:27:37	anónimo	Sí	Woman (cis/trans)	Heterosexual	19	Urban	Science	3.º	Agree	Agree	Neither agree nor disagree		Agree	Agree	Agree	Agree	Agree	Neither agree nor disagree	Totally agree	Agree	Agree	Totally agree	Agree	Neither agree nor disagree	Agree	Totally agree	Agree	Agree	Agree	Agree	12	11	8	11	12	34	39
88	2025-09-18 14:15:11	2025-09-18 14:27:57	anónimo	Sí	Man (cis/trans)	Heterosexual	22	Urban	Science	4.º	Agree	Agree	Agree		Agree	Agree	Agree	Agree	Agree	Agree	Agree	Agree	Agree	Agree	Agree	Agree	Agree	Agree	Agree	Agree	Agree	Agree	11	9	7	8	9	31	39
89	2025-09-18 14:46:48	2025-09-18 14:58:16	anónimo	Sí	Woman (cis/trans)	Heterosexual	22	Urban	Science	4.º	Agree	Agree	Agree		Disagree	Neither agree nor disagree	Neither agree nor disagree	Disagree	Disagree	Totally disagree	Neither agree nor disagree	Disagree	Disagree	Neither agree nor disagree	Totally disagree	Totally disagree	Disagree	Disagree	Neither agree nor disagree	Neither agree nor disagree	Neither agree nor disagree	Neither agree nor disagree	13	13	9	3	10	39	32
90	2025-09-18 15:05:08	2025-09-18 15:15:21	anónimo	Sí	Woman (cis/trans)	Heterosexual	20	Urban	Science	3.º	Agree	Neither agree nor disagree	Disagree		Disagree	Disagree	Disagree	Disagree	Disagree	Disagree	Agree	Disagree	Neither agree nor disagree	Totally agree	Neither agree nor disagree	Totally disagree	Disagree	Disagree	Agree	Disagree	Disagree	Disagree	11	8	3	11	12	41	39
91	2025-09-18 16:31:37	2025-09-18 16:37:38	anónimo	Sí	No binario	Bisexual	21	Rural	Humanities	4.º	Disagree	Disagree	Totally disagree		Disagree	Disagree	Disagree	Disagree	Disagree	Disagree	Disagree	Disagree	Disagree	Disagree	Disagree	Disagree	Disagree	Disagree	Disagree	Disagree	Disagree	Disagree	13	10	5	12	13	40	45
92	2025-09-18 20:03:27	2025-09-18 20:11:32	anónimo	Sí	Prefiero no contestar	Bisexual	21	Urban	Science	4.º	Disagree	Agree	Totally disagree		Disagree	Disagree	Disagree	Neither agree nor disagree	Neither agree nor disagree	Disagree	Agree	Neither agree nor disagree	Neither agree nor disagree	Agree	Disagree	Disagree	Agree	Disagree	Neither agree nor disagree	Neither agree nor disagree	Disagree	Disagree	8	14	8	8	12	27	28
93	2025-09-18 21:05:52	2025-09-18 21:08:48	anónimo	Sí	Woman (cis/trans)	Bisexual	21	Urban	Humanities	3.º	Agree	Agree	Totally agree		Totally disagree	Totally disagree	Agree	Totally disagree	Totally disagree	Totally disagree	Agree	Totally disagree	Totally disagree	Totally disagree	Totally disagree	Totally disagree	Totally disagree	Totally disagree	Totally agree	Totally disagree	Totally disagree	Totally disagree	11	9	7	8	13	43	16
94	2025-09-18 22:12:37	2025-09-18 22:17:33	anónimo	Sí	Woman (cis/trans)	Heterosexual	22	Urban	Science	4.º	Agree	Agree	Agree		Agree	Agree	Agree	Agree	Agree	Agree	Agree	Agree	Agree	Agree	Agree	Agree	Agree	Agree	Agree	Agree	Agree	Agree	11	11	12	8	12	30	31
95	2025-09-19 13:01:53	2025-09-19 13:08:35	anónimo	Sí	Woman (cis/trans)	Heterosexual	23	Rural	Humanities	4.º	Disagree	Disagree	Totally disagree		Neither agree nor disagree	Neither agree nor disagree	Neither agree nor disagree	Neither agree nor disagree	Neither agree nor disagree	Neither agree nor disagree	Neither agree nor disagree	Neither agree nor disagree	Neither agree nor disagree	Neither agree nor disagree	Neither agree nor disagree	Neither agree nor disagree	Neither agree nor disagree	Neither agree nor disagree	Neither agree nor disagree	Neither agree nor disagree	Neither agree nor disagree	Neither agree nor disagree	9	10	7	9	10	29	37
96	2025-09-19 16:07:44	2025-09-19 16:15:16	anónimo	Sí	Woman (cis/trans)	Heterosexual	20	Urban	Science	3.º	Totally agree	Totally agree	Totally agree		Disagree	Totally agree	Totally agree	Agree	Disagree	Disagree	Totally agree	Disagree	Disagree	Totally agree	Totally agree	Disagree	Agree	Agree	Totally agree	Totally agree	Totally agree	Totally agree	11	13	7	8	8	36	34
97	2025-09-19 16:09:08	2025-09-19 16:15:32	anónimo	Sí	Woman (cis/trans)	Bisexual	20	Rural	Science	4.º	Totally agree	Neither agree nor disagree	Agree		Neither agree nor disagree	Neither agree nor disagree	Neither agree nor disagree	Neither agree nor disagree	Neither agree nor disagree	Neither agree nor disagree	Neither agree nor disagree	Neither agree nor disagree	Neither agree nor disagree	Neither agree nor disagree	Neither agree nor disagree	Neither agree nor disagree	Neither agree nor disagree	Neither agree nor disagree	Neither agree nor disagree	Neither agree nor disagree	Neither agree nor disagree	Neither agree nor disagree	8	14	10	3	9	37	35
98	2025-09-19 16:11:17	2025-09-19 16:15:44	anónimo	Sí	Woman (cis/trans)	Bisexual	20	Urban	Science	1.º	Agree	Agree	Agree		Agree	Agree	Agree	Agree	Agree	Agree	Agree	Agree	Agree	Totally agree	Agree	Agree	Agree	Agree	Agree	Agree	Agree	Agree	13	5	5	4	10	38	44
99	2025-09-19 16:08:55	2025-09-19 16:15:56	anónimo	Sí	Woman (cis/trans)	Heterosexual	20	Urban	Science	1.º	Totally disagree	Totally disagree	Totally disagree		Totally disagree	Totally disagree	Totally disagree	Totally disagree	Totally disagree	Totally disagree	Disagree	Totally disagree	Totally disagree	Disagree	Totally disagree	Totally disagree	Totally disagree	Totally disagree	Totally disagree	Totally disagree	Totally disagree	Totally disagree	13	12	7	4	5	29	41
100	2025-09-19 16:13:46	2025-09-19 16:17:25	anónimo	Sí	Woman (cis/trans)	Heterosexual	22	Urban	Science	4.º	Agree	Totally agree	Disagree		Totally agree	Totally agree	Totally agree	Totally agree	Totally agree	Totally agree	Totally agree	Totally agree	Totally agree	Totally agree	Totally agree	Totally agree	Totally agree	Totally agree	Totally agree	Totally agree	Totally agree	Totally agree	7	13	7	13	10	28	34
102	2025-09-19 17:24:33	2025-09-19 17:33:07	anónimo	Sí	Woman (cis/trans)	Heterosexual	18	Urban	Science	1.º	Agree	Agree	Agree		Agree	Agree	Agree	Agree	Agree	Agree	Agree	Agree	Agree	Agree	Agree	Agree	Agree	Disagree	Agree	Agree	Neither agree nor disagree	Agree	12	12	9	14	13	34	33
103	2025-09-19 17:32:35	2025-09-19 17:39:49	anónimo	Sí	Man (cis/trans)	Heterosexual	26	Rural	Science	1.º	Disagree	Disagree	Disagree		Disagree	Disagree	Disagree	Disagree	Disagree	Disagree	Disagree	Disagree	Disagree	Totally agree	Disagree	Disagree	Disagree	Disagree	Disagree	Disagree	Disagree	Disagree	13	7	3	13	13	36	36
104	2025-09-20 00:16:25	2025-09-20 00:26:03	anónimo	Sí	Woman (cis/trans)	Heterosexual	25	Urban	Humanities	3.º	Totally agree	Totally agree	Totally agree		Totally disagree	Totally disagree	Agree	Totally disagree	Totally disagree	Totally disagree	Totally disagree	Totally disagree	Totally disagree	Totally disagree	Totally disagree	Totally disagree	Totally disagree	Totally disagree	Agree	Agree	Totally disagree	Totally disagree	12	11	7	7	13	35	19
105	2025-09-20 12:53:17	2025-09-20 13:01:22	anónimo	Sí	Woman (cis/trans)	Heterosexual	22	Urban	Science	1.º	Agree	Agree	Agree		Agree	Totally agree	Totally agree	Totally agree	Totally agree	Totally disagree	Totally agree	Totally agree	Totally agree	Totally agree	Totally disagree	Totally disagree	Totally agree	Totally agree	Totally agree	Totally agree	Totally agree	Totally agree	13	14	9	4	11	40	26
106	2025-09-20 15:51:48	2025-09-20 15:55:45	anónimo	Sí	Woman (cis/trans)	Heterosexual	26	Rural	Science	3.º	Totally disagree	Totally disagree	Totally disagree		Totally disagree	Totally disagree	Totally disagree	Totally disagree	Totally disagree	Totally disagree	Totally disagree	Totally disagree	Totally disagree	Totally disagree	Totally disagree	Totally disagree	Totally disagree	Totally disagree	Totally disagree	Totally disagree	Totally disagree	Totally disagree	12	13	11	8	10	30	48
107	2025-09-20 18:31:18	2025-09-20 18:39:25	anónimo	Sí	Man (cis/trans)	Heterosexual	21	Rural	Science	1.º	Agree	Agree	Agree		Totally agree	Totally agree	Totally agree	Totally agree	Totally agree	Totally agree	Totally agree	Totally agree	Totally agree	Totally agree	Totally agree	Totally agree	Totally agree	Totally agree	Totally agree	Totally agree	Totally agree	Totally agree	12	9	14	10	12	35	27
108	2025-09-20 18:37:46	2025-09-20 18:44:50	anónimo	Sí	Man (cis/trans)	Heterosexual	18	Urban	Science	2.º	Totally agree	Totally agree	Totally agree		Agree	Disagree	Totally agree	Agree	Agree	Totally disagree	Totally agree	Neither agree nor disagree	Totally disagree	Totally agree	Totally agree	Disagree	Neither agree nor disagree	Neither agree nor disagree	Agree	Totally agree	Totally agree	Neither agree nor disagree	12	7	7	3	8	32	29
109	2025-09-20 20:43:09	2025-09-20 20:48:11	anónimo	Sí	Woman (cis/trans)	Bisexual	20	Urban	Science	2.º	Agree	Agree	Disagree		Neither agree nor disagree	Neither agree nor disagree	Neither agree nor disagree	Neither agree nor disagree	Neither agree nor disagree	Neither agree nor disagree	Neither agree nor disagree	Neither agree nor disagree	Neither agree nor disagree	Neither agree nor disagree	Neither agree nor disagree	Neither agree nor disagree	Neither agree nor disagree	Neither agree nor disagree	Neither agree nor disagree	Neither agree nor disagree	Neither agree nor disagree	Neither agree nor disagree	12	8	5	12	13	38	41
110	2025-09-20 22:50:12	2025-09-20 23:02:30	anónimo	Sí	Woman (cis/trans)	Heterosexual	18	Urban	Science	1.º	Disagree	Neither agree nor disagree	Disagree		Neither agree nor disagree	Neither agree nor disagree	Neither agree nor disagree	Neither agree nor disagree	Neither agree nor disagree	Neither agree nor disagree	Neither agree nor disagree	Neither agree nor disagree	Neither agree nor disagree	Neither agree nor disagree	Neither agree nor disagree	Neither agree nor disagree	Neither agree nor disagree	Neither agree nor disagree	Neither agree nor disagree	Neither agree nor disagree	Neither agree nor disagree	Neither agree nor disagree	11	12	11	5	8	36	42
111	2025-09-21 14:06:01	2025-09-21 14:27:18	anónimo	Sí	Man (cis/trans)	Heterosexual	23	Rural	Science	1.º	Totally agree	Agree	Agree		Agree	Agree	Agree	Agree	Agree	Agree	Agree	Agree	Agree	Agree	Agree	Agree	Agree	Agree	Agree	Agree	Agree	Agree	11	12	11	10	11	35	37
112	2025-09-21 14:23:40	2025-09-21 14:37:50	anónimo	Sí	Woman (cis/trans)	Bisexual	21	Rural	Humanities	4.º	Agree	Agree	Totally agree		Totally agree	Totally agree	Totally agree	Totally agree	Totally agree	Totally agree	Totally agree	Totally agree	Totally agree	Totally agree	Totally agree	Totally agree	Totally agree	Totally agree	Totally agree	Totally agree	Totally agree	Totally agree	12	9	6	10	9	41	35
113	2025-09-21 17:25:10	2025-09-21 17:31:25	anónimo	Sí	Woman (cis/trans)	Heterosexual	18	Rural	Science	1.º	Neither agree nor disagree	Agree	Neither agree nor disagree		Disagree	Disagree	Disagree	Disagree	Totally disagree	Totally disagree	Agree	Totally disagree	Totally disagree	Agree	Totally disagree	Totally disagree	Disagree	Disagree	Neither agree nor disagree	Neither agree nor disagree	Disagree	Disagree	12	8	9	6	6	37	34
114	2025-09-21 19:19:09	2025-09-21 19:23:30	anónimo	Sí	Woman (cis/trans)	Heterosexual	24	Urban	Science	4.º	Totally agree	Totally agree	Totally disagree		Agree	Agree	Agree	Agree	Agree	Agree	Agree	Agree	Agree	Agree	Agree	Agree	Agree	Agree	Agree	Agree	Agree	Agree	12	10	12	7	11	33	34
115	2025-09-22 10:52:04	2025-09-22 10:59:26	anónimo	Sí	Woman (cis/trans)	Heterosexual	21	Rural	Science	4.º	Agree	Disagree	Neither agree nor disagree		Totally disagree	Totally disagree	Neither agree nor disagree	Agree	Disagree	Totally disagree	Totally agree	Agree	Disagree	Totally agree	Agree	Totally disagree	Totally agree	Agree	Agree	Agree	Totally disagree	Totally disagree	13	12	9	11	11	38	27
116	2025-09-22 20:09:44	2025-09-22 20:14:27	anónimo	Sí	Man (cis/trans)	Homosexual	21	Urban	Science	4.º	Agree	Totally disagree	Totally disagree		Totally disagree	Totally disagree	Totally disagree	Totally disagree	Totally disagree	Totally disagree	Totally agree	Totally disagree	Totally disagree	Totally agree	Totally disagree	Totally disagree	Totally disagree	Totally disagree	Totally disagree	Totally disagree	Totally disagree	Totally disagree	13	12	7	12	5	36	45
117	2025-09-23 11:27:22	2025-09-23 11:31:39	anónimo	Sí	Woman (cis/trans)	Heterosexual	18	Rural	Science	1.º	Totally agree	Totally agree	Totally agree		Totally agree	Totally agree	Totally agree	Totally agree	Totally agree	Totally agree	Totally agree	Totally agree	Totally agree	Totally agree	Totally agree	Totally agree	Totally agree	Totally agree	Totally agree	Totally agree	Totally agree	Totally agree	13	11	12	7	10	37	34
118	2025-09-23 11:27:38	2025-09-23 11:31:49	anónimo	Sí	Woman (cis/trans)	Heterosexual	18	Urban	Science	1.º	Totally agree	Totally agree	Totally agree		Totally disagree	Totally disagree	Neither agree nor disagree	Neither agree nor disagree	Neither agree nor disagree	Neither agree nor disagree	Neither agree nor disagree	Neither agree nor disagree	Totally disagree	Neither agree nor disagree	Totally disagree	Neither agree nor disagree	Totally disagree	Totally disagree	Neither agree nor disagree	Neither agree nor disagree	Neither agree nor disagree	Neither agree nor disagree	8	8	8	10	8	32	35
119	2025-09-23 11:19:12	2025-09-23 11:31:58	anónimo	Sí	Woman (cis/trans)	Heterosexual	21	Urban	Science	1.º	Totally agree	Totally agree	Totally agree		Totally agree	Totally agree	Totally agree	Totally agree	Totally agree	Totally agree	Totally agree	Totally agree	Totally agree	Totally agree	Totally agree	Totally agree	Totally agree	Totally agree	Totally agree	Totally agree	Totally agree	Totally agree	13	13	10	7	9	42	34
120	2025-09-23 11:27:35	2025-09-23 11:32:14	anónimo	Sí	Woman (cis/trans)	Heterosexual	20	Urban	Science	1.º	Agree	Agree	Agree		Neither agree nor disagree	Neither agree nor disagree	Neither agree nor disagree	Neither agree nor disagree	Neither agree nor disagree	Totally disagree	Agree	Agree	Neither agree nor disagree	Agree	Neither agree nor disagree	Totally disagree	Neither agree nor disagree	Neither agree nor disagree	Agree	Agree	Neither agree nor disagree	Neither agree nor disagree	14	14	14	13	14	41	38
121	2025-09-23 11:27:36	2025-09-23 11:32:27	anónimo	Sí	Woman (cis/trans)	Heterosexual	19	Rural	Science	1.º	Neither agree nor disagree	Neither agree nor disagree	Neither agree nor disagree		Neither agree nor disagree	Neither agree nor disagree	Neither agree nor disagree	Neither agree nor disagree	Neither agree nor disagree	Neither agree nor disagree	Neither agree nor disagree	Neither agree nor disagree	Neither agree nor disagree	Neither agree nor disagree	Neither agree nor disagree	Neither agree nor disagree	Neither agree nor disagree	Neither agree nor disagree	Neither agree nor disagree	Neither agree nor disagree	Neither agree nor disagree	Neither agree nor disagree	11	11	7	5	11	39	29
122	2025-09-23 11:27:35	2025-09-23 11:32:27	anónimo	Sí	Woman (cis/trans)	Heterosexual	18	Urban	Science	1.º	Agree	Disagree	Disagree		Disagree	Disagree	Disagree	Disagree	Disagree	Disagree	Agree	Disagree	Disagree	Agree	Disagree	Disagree	Disagree	Disagree	Agree	Disagree	Disagree	Disagree	10	13	11	12	11	36	31
123	2025-09-23 11:28:40	2025-09-23 11:32:27	anónimo	Sí	Woman (cis/trans)	Heterosexual	18	Urban	Science	1.º	Agree	Agree	Neither agree nor disagree		Neither agree nor disagree	Neither agree nor disagree	Neither agree nor disagree	Neither agree nor disagree	Neither agree nor disagree	Neither agree nor disagree	Neither agree nor disagree	Neither agree nor disagree	Neither agree nor disagree	Neither agree nor disagree	Neither agree nor disagree	Neither agree nor disagree	Neither agree nor disagree	Neither agree nor disagree	Neither agree nor disagree	Neither agree nor disagree	Neither agree nor disagree	Neither agree nor disagree	12	7	5	13	9	41	19
124	2025-09-23 10:12:53	2025-09-23 11:32:30	anónimo	Sí	Woman (cis/trans)	Heterosexual	18	Rural	Science	1.º	Totally disagree	Totally disagree	Totally disagree		Totally disagree	Totally disagree	Totally disagree	Totally disagree	Totally disagree	Totally disagree	Totally disagree	Totally disagree	Totally disagree	Totally disagree	Totally disagree	Totally disagree	Totally disagree	Totally disagree	Totally disagree	Totally disagree	Totally disagree	Totally disagree	11	8	6	10	10	36	40
125	2025-09-23 11:27:32	2025-09-23 11:32:38	anónimo	Sí	Man (cis/trans)	Homosexual	18	Rural	Science	1.º	Agree	Agree	Agree		Totally disagree	Totally disagree	Neither agree nor disagree	Neither agree nor disagree	Neither agree nor disagree	Disagree	Totally agree	Neither agree nor disagree	Totally disagree	Totally agree	Neither agree nor disagree	Disagree	Totally agree	Disagree	Totally agree	Totally agree	Disagree	Totally disagree	12	13	9	14	12	39	43
126	2025-09-23 11:27:35	2025-09-23 11:32:39	anónimo	Sí	Woman (cis/trans)	Heterosexual	18	Urban	Science	1.º	Agree	Neither agree nor disagree	Totally disagree		Disagree	Disagree	Disagree	Disagree	Disagree	Disagree	Disagree	Disagree	Disagree	Disagree	Disagree	Disagree	Disagree	Disagree	Disagree	Disagree	Disagree	Disagree	14	14	6	10	11	42	44
127	2025-09-23 11:28:18	2025-09-23 11:32:40	anónimo	Sí	Woman (cis/trans)	Heterosexual	18	Urban	Science	1.º	Agree	Agree	Neither agree nor disagree		Disagree	Disagree	Disagree	Disagree	Disagree	Disagree	Agree	Disagree	Disagree	Agree	Neither agree nor disagree	Totally disagree	Neither agree nor disagree	Disagree	Agree	Agree	Disagree	Disagree	12	13	6	10	11	35	29
128	2025-09-23 11:27:23	2025-09-23 11:32:40	anónimo	Sí	Woman (cis/trans)	Heterosexual	18	Urban	Science	1.º	Agree	Agree	Agree		Disagree	Disagree	Disagree	Disagree	Disagree	Disagree	Disagree	Disagree	Disagree	Disagree	Disagree	Disagree	Disagree	Disagree	Disagree	Disagree	Disagree	Disagree	13	9	9	13	10	40	42
129	2025-09-23 11:27:32	2025-09-23 11:32:42	anónimo	Sí	Woman (cis/trans)	Heterosexual	18	Urban	Science	1.º	Agree	Neither agree nor disagree	Neither agree nor disagree		Disagree	Disagree	Disagree	Disagree	Disagree	Disagree	Disagree	Disagree	Disagree	Disagree	Disagree	Totally disagree	Disagree	Disagree	Disagree	Disagree	Disagree	Disagree	10	9	6	7	11	34	38
130	2025-09-23 11:28:27	2025-09-23 11:32:44	anónimo	Sí	Woman (cis/trans)	Heterosexual	21	Rural	Science	1.º	Totally agree	Totally agree	Totally agree		Neither agree nor disagree	Neither agree nor disagree	Neither agree nor disagree	Neither agree nor disagree	Neither agree nor disagree	Neither agree nor disagree	Neither agree nor disagree	Neither agree nor disagree	Neither agree nor disagree	Neither agree nor disagree	Neither agree nor disagree	Neither agree nor disagree	Neither agree nor disagree	Neither agree nor disagree	Neither agree nor disagree	Neither agree nor disagree	Neither agree nor disagree	Neither agree nor disagree	11	10	2	10	14	40	47
131	2025-09-23 11:27:56	2025-09-23 11:32:50	anónimo	Sí	Woman (cis/trans)	Bisexual	18	Urban	Science	1.º	Totally agree	Totally agree	Agree		Disagree	Disagree	Disagree	Disagree	Disagree	Disagree	Disagree	Disagree	Disagree	Disagree	Disagree	Totally disagree	Disagree	Disagree	Disagree	Disagree	Disagree	Disagree	9	12	8	10	8	43	42
132	2025-09-23 11:28:26	2025-09-23 11:32:51	anónimo	Sí	Woman (cis/trans)	Heterosexual	19	Urban	Science	1.º	Totally agree	Totally agree	Totally agree		Totally agree	Totally agree	Totally agree	Totally agree	Totally agree	Totally agree	Totally agree	Totally agree	Totally agree	Totally agree	Totally agree	Totally agree	Totally agree	Totally agree	Totally agree	Totally agree	Totally agree	Totally agree	7	13	4	11	12	37	41
133	2025-09-23 11:27:21	2025-09-23 11:32:53	anónimo	Sí	Woman (cis/trans)	Bisexual	18	Urban	Science	1.º	Agree	Agree	Neither agree nor disagree		Agree	Agree	Agree	Agree	Agree	Agree	Agree	Agree	Agree	Agree	Agree	Agree	Agree	Agree	Agree	Agree	Agree	Agree	11	9	6	11	12	37	36
134	2025-09-23 11:28:02	2025-09-23 11:32:59	anónimo	Sí	Woman (cis/trans)	Heterosexual	18	Urban	Science	1.º	Totally agree	Totally agree	Totally agree		Totally disagree	Totally disagree	Totally agree	Agree	Agree	Totally disagree	Totally disagree	Agree	Totally disagree	Totally disagree	Totally agree	Neither agree nor disagree	Totally disagree	Totally disagree	Agree	Agree	Agree	Agree	10	14	9	7	6	39	34
135	2025-09-23 11:27:37	2025-09-23 11:32:59	anónimo	Sí	Man (cis/trans)	Heterosexual	18	Urban	Science	1.º	Agree	Agree	Neither agree nor disagree		Agree	Agree	Totally agree	Agree	Agree	Neither agree nor disagree	Agree	Agree	Agree	Agree	Totally agree	Neither agree nor disagree	Agree	Agree	Agree	Agree	Agree	Agree	10	13	8	9	9	27	42
136	2025-09-23 11:27:35	2025-09-23 11:33:09	anónimo	Sí	Woman (cis/trans)	Heterosexual	19	Urban	Science	1.º	Agree	Neither agree nor disagree	Agree		Neither agree nor disagree	Neither agree nor disagree	Neither agree nor disagree	Neither agree nor disagree	Neither agree nor disagree	Totally disagree	Agree	Neither agree nor disagree	Neither agree nor disagree	Agree	Neither agree nor disagree	Totally disagree	Neither agree nor disagree	Neither agree nor disagree	Agree	Agree	Neither agree nor disagree	Neither agree nor disagree	14	12	8	13	14	39	46
137	2025-09-23 11:27:53	2025-09-23 11:33:12	anónimo	Sí	Woman (cis/trans)	Heterosexual	18	Urban	Science	1.º	Neither agree nor disagree	Agree	Neither agree nor disagree		Totally disagree	Totally disagree	Totally disagree	Totally disagree	Totally disagree	Totally disagree	Agree	Totally disagree	Totally disagree	Agree	Totally disagree	Totally disagree	Disagree	Disagree	Neither agree nor disagree	Neither agree nor disagree	Totally disagree	Totally disagree	13	14	9	7	9	38	45
138	2025-09-23 11:27:34	2025-09-23 11:33:14	anónimo	Sí	Woman (cis/trans)	Heterosexual	20	Rural	Science	1.º	Neither agree nor disagree	Neither agree nor disagree	Neither agree nor disagree		Neither agree nor disagree	Neither agree nor disagree	Neither agree nor disagree	Neither agree nor disagree	Neither agree nor disagree	Neither agree nor disagree	Neither agree nor disagree	Neither agree nor disagree	Neither agree nor disagree	Neither agree nor disagree	Neither agree nor disagree	Neither agree nor disagree	Neither agree nor disagree	Neither agree nor disagree	Neither agree nor disagree	Neither agree nor disagree	Neither agree nor disagree	Neither agree nor disagree	12	12	12	11	8	31	32
139	2025-09-23 11:27:35	2025-09-23 11:33:16	anónimo	Sí	Woman (cis/trans)	Heterosexual	18	Urban	Science	1.º	Totally agree	Totally agree	Neither agree nor disagree		Neither agree nor disagree	Neither agree nor disagree	Totally agree	Totally agree	Totally agree	Totally agree	Totally agree	Totally agree	Totally agree	Totally agree	Totally agree	Totally agree	Totally agree	Totally agree	Totally agree	Totally agree	Neither agree nor disagree	Neither agree nor disagree	8	13	11	14	12	37	25
140	2025-09-23 11:28:14	2025-09-23 11:33:17	anónimo	Sí	Woman (cis/trans)	Heterosexual	18	Urban	Science	1.º	Agree	Agree	Neither agree nor disagree		Agree	Agree	Agree	Agree	Agree	Agree	Agree	Agree	Agree	Agree	Agree	Agree	Agree	Agree	Agree	Agree	Agree	Agree	13	14	11	9	12	36	46
141	2025-09-23 11:27:41	2025-09-23 11:33:20	anónimo	Sí	Woman (cis/trans)	Bisexual	18	Urban	Science	1.º	Neither agree nor disagree	Agree	Neither agree nor disagree		Totally disagree	Totally disagree	Totally disagree	Totally disagree	Totally disagree	Totally disagree	Agree	Totally disagree	Disagree	Agree	Totally disagree	Totally disagree	Neither agree nor disagree	Neither agree nor disagree	Disagree	Disagree	Totally disagree	Totally disagree	13	11	5	13	11	38	49
142	2025-09-23 11:28:34	2025-09-23 11:33:22	anónimo	Sí	Woman (cis/trans)	Heterosexual	18	Rural	Science	1.º	Neither agree nor disagree	Neither agree nor disagree	Neither agree nor disagree		Disagree	Disagree	Disagree	Disagree	Disagree	Disagree	Disagree	Disagree	Disagree	Disagree	Disagree	Disagree	Disagree	Disagree	Disagree	Disagree	Disagree	Disagree	6	9	8	9	6	28	41
143	2025-09-23 11:27:33	2025-09-23 11:33:43	anónimo	Sí	Woman (cis/trans)	Heterosexual	18	Urban	Science	1.º	Agree	Agree	Neither agree nor disagree		Disagree	Disagree	Disagree	Disagree	Disagree	Disagree	Agree	Disagree	Disagree	Agree	Disagree	Disagree	Agree	Agree	Agree	Agree	Disagree	Disagree	10	9	9	8	11	36	35
144	2025-09-23 11:27:50	2025-09-23 11:33:47	anónimo	Sí	Woman (cis/trans)	Heterosexual	18	Urban	Science	1.º	Agree	Agree	Neither agree nor disagree		Agree	Agree	Agree	Agree	Agree	Agree	Agree	Agree	Agree	Agree	Agree	Agree	Agree	Agree	Agree	Agree	Agree	Agree	12	12	11	6	10	34	44
145	2025-09-23 11:27:44	2025-09-23 11:33:50	anónimo	Sí	Woman (cis/trans)	Heterosexual	20	Urban	Science	1.º	Disagree	Disagree	Disagree		Totally disagree	Totally disagree	Totally disagree	Totally disagree	Totally disagree	Totally disagree	Neither agree nor disagree	Totally disagree	Totally disagree	Neither agree nor disagree	Totally disagree	Totally disagree	Neither agree nor disagree	Totally disagree	Neither agree nor disagree	Totally disagree	Totally disagree	Totally disagree	14	11	10	8	13	44	49
146	2025-09-23 11:28:31	2025-09-23 11:33:50	anónimo	Sí	Woman (cis/trans)	Bisexual	18	Urban	Science	1.º	Neither agree nor disagree	Neither agree nor disagree	Neither agree nor disagree		Neither agree nor disagree	Neither agree nor disagree	Neither agree nor disagree	Neither agree nor disagree	Neither agree nor disagree	Neither agree nor disagree	Agree	Neither agree nor disagree	Neither agree nor disagree	Totally agree	Neither agree nor disagree	Neither agree nor disagree	Neither agree nor disagree	Agree	Agree	Agree	Neither agree nor disagree	Neither agree nor disagree	13	13	9	11	10	40	43
147	2025-09-23 11:28:04	2025-09-23 11:33:55	anónimo	Sí	Woman (cis/trans)	Heterosexual	18	Urban	Science	1.º	Disagree	Disagree	Agree		Neither agree nor disagree	Neither agree nor disagree	Agree	Agree	Neither agree nor disagree	Disagree	Agree	Agree	Neither agree nor disagree	Agree	Disagree	Disagree	Neither agree nor disagree	Neither agree nor disagree	Agree	Agree	Neither agree nor disagree	Neither agree nor disagree	13	13	11	7	5	34	49
148	2025-09-23 11:28:05	2025-09-23 11:33:58	anónimo	Sí	Woman (cis/trans)	Heterosexual	18	Urban	Science	1.º	Neither agree nor disagree	Neither agree nor disagree	Neither agree nor disagree		Disagree	Disagree	Disagree	Neither agree nor disagree	Disagree	Totally disagree	Agree	Disagree	Disagree	Totally agree	Totally disagree	Totally disagree	Disagree	Disagree	Totally agree	Neither agree nor disagree	Disagree	Disagree	12	8	7	8	10	38	40
149	2025-09-23 11:27:32	2025-09-23 11:33:58	anónimo	Sí	Woman (cis/trans)	Heterosexual	20	Urban	Science	1.º	Neither agree nor disagree	Neither agree nor disagree	Totally disagree		Totally disagree	Totally disagree	Totally disagree	Totally disagree	Totally disagree	Totally disagree	Totally disagree	Totally disagree	Totally disagree	Totally disagree	Totally disagree	Totally disagree	Totally disagree	Totally disagree	Neither agree nor disagree	Totally disagree	Totally disagree	Totally disagree	14	13	9	7	9	34	42
150	2025-09-23 11:27:39	2025-09-23 11:34:09	anónimo	Sí	Woman (cis/trans)	Heterosexual	18	Urban	Science	1.º	Agree	Totally agree	Totally agree		Totally agree	Totally agree	Totally agree	Totally agree	Totally agree	Totally agree	Totally agree	Totally agree	Totally agree	Totally agree	Totally agree	Totally agree	Totally agree	Totally agree	Totally agree	Totally agree	Totally agree	Totally agree	10	14	8	12	10	34	46
151	2025-09-23 11:27:46	2025-09-23 11:34:09	anónimo	Sí	Woman (cis/trans)	Heterosexual	18	Rural	Science	1.º	Neither agree nor disagree	Neither agree nor disagree	Disagree		Disagree	Disagree	Disagree	Disagree	Disagree	Disagree	Disagree	Disagree	Disagree	Disagree	Disagree	Disagree	Disagree	Disagree	Disagree	Disagree	Disagree	Disagree	14	12	10	6	7	35	44
152	2025-09-23 11:28:02	2025-09-23 11:34:13	anónimo	Sí	Woman (cis/trans)	Heterosexual	18	Rural	Science	1.º	Neither agree nor disagree	Neither agree nor disagree	Neither agree nor disagree		Neither agree nor disagree	Neither agree nor disagree	Neither agree nor disagree	Neither agree nor disagree	Neither agree nor disagree	Neither agree nor disagree	Neither agree nor disagree	Neither agree nor disagree	Neither agree nor disagree	Neither agree nor disagree	Neither agree nor disagree	Neither agree nor disagree	Neither agree nor disagree	Neither agree nor disagree	Neither agree nor disagree	Neither agree nor disagree	Neither agree nor disagree	Neither agree nor disagree	13	10	9	7	9	40	38
153	2025-09-23 11:29:03	2025-09-23 11:34:21	anónimo	Sí	Woman (cis/trans)	Heterosexual	18	Rural	Science	1.º	Agree	Neither agree nor disagree	Neither agree nor disagree		Disagree	Disagree	Disagree	Neither agree nor disagree	Neither agree nor disagree	Totally disagree	Agree	Neither agree nor disagree	Neither agree nor disagree	Agree	Disagree	Totally disagree	Neither agree nor disagree	Neither agree nor disagree	Agree	Agree	Disagree	Disagree	9	7	4	11	11	37	35
154	2025-09-23 11:28:09	2025-09-23 11:34:25	anónimo	Sí	Woman (cis/trans)	Heterosexual	21	Urban	Science	1.º	Neither agree nor disagree	Neither agree nor disagree	Neither agree nor disagree		Neither agree nor disagree	Neither agree nor disagree	Neither agree nor disagree	Neither agree nor disagree	Neither agree nor disagree	Neither agree nor disagree	Neither agree nor disagree	Neither agree nor disagree	Neither agree nor disagree	Neither agree nor disagree	Neither agree nor disagree	Neither agree nor disagree	Neither agree nor disagree	Neither agree nor disagree	Neither agree nor disagree	Neither agree nor disagree	Neither agree nor disagree	Neither agree nor disagree	7	11	9	9	11	38	44
155	2025-09-23 11:29:53	2025-09-23 11:34:26	anónimo	Sí	Woman (cis/trans)	Bisexual	20	Urban	Science	1.º	Agree	Neither agree nor disagree	Neither agree nor disagree		Neither agree nor disagree	Neither agree nor disagree	Neither agree nor disagree	Neither agree nor disagree	Neither agree nor disagree	Neither agree nor disagree	Neither agree nor disagree	Neither agree nor disagree	Neither agree nor disagree	Neither agree nor disagree	Neither agree nor disagree	Neither agree nor disagree	Neither agree nor disagree	Neither agree nor disagree	Neither agree nor disagree	Neither agree nor disagree	Neither agree nor disagree	Neither agree nor disagree	11	8	9	10	11	34	37
156	2025-09-23 11:28:18	2025-09-23 11:34:28	anónimo	Sí	Woman (cis/trans)	Prefiero no contestar	23	Urban	Science	1.º	Neither agree nor disagree	Neither agree nor disagree	Disagree		Totally disagree	Totally disagree	Totally disagree	Totally disagree	Totally disagree	Totally disagree	Totally disagree	Totally disagree	Totally disagree	Totally disagree	Totally disagree	Totally disagree	Totally disagree	Totally disagree	Totally disagree	Totally disagree	Totally disagree	Totally disagree	9	10	5	8	11	38	46
157	2025-09-23 11:30:12	2025-09-23 11:34:30	anónimo	Sí	Woman (cis/trans)	Prefiero no contestar	18	Urban	Science	1.º	Neither agree nor disagree	Neither agree nor disagree	Neither agree nor disagree		Totally disagree	Totally disagree	Totally disagree	Totally disagree	Totally disagree	Totally disagree	Totally disagree	Totally disagree	Totally disagree	Neither agree nor disagree	Totally disagree	Totally disagree	Totally disagree	Totally disagree	Neither agree nor disagree	Neither agree nor disagree	Totally disagree	Totally disagree	12	10	6	8	9	39	41
158	2025-09-23 11:27:38	2025-09-23 11:34:31	anónimo	Sí	Woman (cis/trans)	Heterosexual	18	Rural	Science	1.º	Agree	Neither agree nor disagree	Disagree		Neither agree nor disagree	Neither agree nor disagree	Neither agree nor disagree	Neither agree nor disagree	Neither agree nor disagree	Disagree	Agree	Neither agree nor disagree	Neither agree nor disagree	Agree	Neither agree nor disagree	Neither agree nor disagree	Neither agree nor disagree	Neither agree nor disagree	Agree	Neither agree nor disagree	Neither agree nor disagree	Neither agree nor disagree	10	9	13	6	8	34	37
159	2025-09-23 11:28:20	2025-09-23 11:34:32	anónimo	Sí	Man (cis/trans)	Prefiero no contestar	19	Urban	Science	1.º	Totally agree	Neither agree nor disagree	Agree		Neither agree nor disagree	Neither agree nor disagree	Neither agree nor disagree	Neither agree nor disagree	Neither agree nor disagree	Neither agree nor disagree	Neither agree nor disagree	Neither agree nor disagree	Neither agree nor disagree	Neither agree nor disagree	Neither agree nor disagree	Neither agree nor disagree	Neither agree nor disagree	Neither agree nor disagree	Neither agree nor disagree	Neither agree nor disagree	Neither agree nor disagree	Neither agree nor disagree	13	12	10	7	8	38	41
160	2025-09-23 11:27:22	2025-09-23 11:34:33	anónimo	Sí	Woman (cis/trans)	Prefiero no contestar	26	Urban	Science	1.º	Neither agree nor disagree	Neither agree nor disagree	Totally disagree		Totally disagree	Totally disagree	Totally disagree	Totally disagree	Totally disagree	Totally disagree	Totally disagree	Totally disagree	Totally disagree	Totally disagree	Totally disagree	Totally disagree	Totally disagree	Totally disagree	Totally disagree	Totally disagree	Totally disagree	Totally disagree	12	9	8	12	11	33	31
161	2025-09-23 11:27:57	2025-09-23 11:34:37	anónimo	Sí	Woman (cis/trans)	Heterosexual	18	Urban	Science	1.º	Agree	Agree	Agree		Neither agree nor disagree	Neither agree nor disagree	Neither agree nor disagree	Disagree	Disagree	Disagree	Agree	Neither agree nor disagree	Agree	Agree	Agree	Disagree	Agree	Disagree	Agree	Agree	Neither agree nor disagree	Neither agree nor disagree	12	7	4	9	10	39	35
162	2025-09-23 11:28:22	2025-09-23 11:34:41	anónimo	Sí	Woman (cis/trans)	Heterosexual	20	Urban	Science	1.º	Totally disagree	Totally disagree	Totally disagree		Totally disagree	Totally disagree	Totally disagree	Totally disagree	Totally disagree	Totally disagree	Totally disagree	Totally disagree	Totally disagree	Totally disagree	Totally disagree	Totally disagree	Totally disagree	Totally disagree	Totally disagree	Totally disagree	Totally disagree	Totally disagree	14	14	11	14	13	39	45
163	2025-09-23 11:28:56	2025-09-23 11:34:41	anónimo	Sí	Woman (cis/trans)	Heterosexual	20	Rural	Science	1.º	Neither agree nor disagree	Agree	Neither agree nor disagree		Neither agree nor disagree	Neither agree nor disagree	Agree	Neither agree nor disagree	Neither agree nor disagree	Neither agree nor disagree	Neither agree nor disagree	Neither agree nor disagree	Neither agree nor disagree	Agree	Neither agree nor disagree	Totally disagree	Disagree	Disagree	Neither agree nor disagree	Neither agree nor disagree	Disagree	Disagree	12	9	8	6	7	36	34
164	2025-09-23 11:27:37	2025-09-23 11:34:42	anónimo	Sí	Woman (cis/trans)	Heterosexual	18	Urban	Science	1.º	Totally agree	Totally agree	Neither agree nor disagree		Neither agree nor disagree	Neither agree nor disagree	Neither agree nor disagree	Neither agree nor disagree	Neither agree nor disagree	Neither agree nor disagree	Neither agree nor disagree	Neither agree nor disagree	Neither agree nor disagree	Neither agree nor disagree	Neither agree nor disagree	Neither agree nor disagree	Neither agree nor disagree	Neither agree nor disagree	Neither agree nor disagree	Neither agree nor disagree	Neither agree nor disagree	Neither agree nor disagree	9	11	11	11	10	35	28
165	2025-09-23 11:28:31	2025-09-23 11:34:51	anónimo	Sí	Woman (cis/trans)	Heterosexual	18	Rural	Science	1.º	Totally agree	Neither agree nor disagree	Totally agree		Totally disagree	Totally disagree	Totally disagree	Totally disagree	Totally disagree	Totally disagree	Agree	Totally disagree	Totally disagree	Totally agree	Totally disagree	Totally disagree	Totally disagree	Totally disagree	Totally disagree	Totally disagree	Totally disagree	Totally disagree	13	13	11	13	9	38	40
166	2025-09-23 11:27:48	2025-09-23 11:34:54	anónimo	Sí	Woman (cis/trans)	Heterosexual	18	Rural	Science	1.º	Agree	Agree	Agree		Disagree	Neither agree nor disagree	Agree	Neither agree nor disagree	Disagree	Disagree	Totally agree	Disagree	Disagree	Totally agree	Agree	Disagree	Totally agree	Neither agree nor disagree	Totally agree	Totally agree	Disagree	Disagree	10	12	10	11	10	32	32
167	2025-09-23 11:28:39	2025-09-23 11:34:55	anónimo	Sí	Woman (cis/trans)	Bisexual	18	Rural	Science	1.º	Neither agree nor disagree	Neither agree nor disagree	Neither agree nor disagree		Neither agree nor disagree	Neither agree nor disagree	Neither agree nor disagree	Neither agree nor disagree	Neither agree nor disagree	Neither agree nor disagree	Neither agree nor disagree	Neither agree nor disagree	Neither agree nor disagree	Neither agree nor disagree	Neither agree nor disagree	Neither agree nor disagree	Neither agree nor disagree	Neither agree nor disagree	Neither agree nor disagree	Neither agree nor disagree	Neither agree nor disagree	Neither agree nor disagree	10	11	9	9	9	29	29
168	2025-09-23 11:27:49	2025-09-23 11:35:04	anónimo	Sí	Woman (cis/trans)	Heterosexual	18	Urban	Science	1.º	Agree	Agree	Totally agree		Neither agree nor disagree	Neither agree nor disagree	Neither agree nor disagree	Agree	Neither agree nor disagree	Neither agree nor disagree	Agree	Neither agree nor disagree	Neither agree nor disagree	Agree	Neither agree nor disagree	Neither agree nor disagree	Neither agree nor disagree	Neither agree nor disagree	Agree	Agree	Neither agree nor disagree	Neither agree nor disagree	12	14	6	11	11	36	26
169	2025-09-23 11:28:27	2025-09-23 11:35:09	anónimo	Sí	Woman (cis/trans)	Heterosexual	18	Urban	Science	1.º	Agree	Agree	Neither agree nor disagree		Disagree	Disagree	Neither agree nor disagree	Disagree	Disagree	Totally disagree	Disagree	Disagree	Disagree	Neither agree nor disagree	Neither agree nor disagree	Totally disagree	Disagree	Disagree	Neither agree nor disagree	Neither agree nor disagree	Disagree	Disagree	12	12	6	10	12	37	41
170	2025-09-23 11:27:25	2025-09-23 11:35:11	anónimo	Sí	Woman (cis/trans)	Heterosexual	18	Urban	Science	1.º	Neither agree nor disagree	Neither agree nor disagree	Neither agree nor disagree		Totally disagree	Totally disagree	Totally disagree	Totally disagree	Totally disagree	Totally disagree	Totally agree	Totally disagree	Totally disagree	Totally agree	Totally disagree	Totally disagree	Totally disagree	Totally disagree	Totally agree	Totally agree	Totally disagree	Totally disagree	11	12	11	7	9	39	18
171	2025-09-23 11:27:58	2025-09-23 11:35:12	anónimo	Sí	Woman (cis/trans)	Heterosexual	18	Urban	Science	1.º	Neither agree nor disagree	Disagree	Totally disagree		Totally disagree	Totally disagree	Totally disagree	Totally disagree	Totally disagree	Totally disagree	Agree	Totally disagree	Totally disagree	Agree	Totally disagree	Totally disagree	Totally disagree	Totally disagree	Neither agree nor disagree	Neither agree nor disagree	Totally disagree	Totally disagree	13	13	11	13	9	40	37
172	2025-09-23 11:28:05	2025-09-23 11:35:17	anónimo	Sí	Woman (cis/trans)	Heterosexual	18	Urban	Science	1.º	Totally agree	Totally agree	Agree		Totally agree	Totally agree	Totally agree	Totally agree	Totally agree	Totally agree	Totally agree	Totally agree	Totally agree	Totally agree	Totally agree	Totally agree	Totally agree	Totally agree	Totally agree	Totally agree	Totally agree	Totally agree	13	10	12	6	8	39	21
173	2025-09-23 11:28:45	2025-09-23 11:35:20	anónimo	Sí	Woman (cis/trans)	Bisexual	18	Rural	Science	1.º	Agree	Agree	Neither agree nor disagree		Neither agree nor disagree	Neither agree nor disagree	Neither agree nor disagree	Neither agree nor disagree	Neither agree nor disagree	Neither agree nor disagree	Agree	Agree	Agree	Totally agree	Agree	Neither agree nor disagree	Agree	Neither agree nor disagree	Totally agree	Totally agree	Neither agree nor disagree	Neither agree nor disagree	12	10	8	9	12	37	46
174	2025-09-23 11:27:31	2025-09-23 11:35:29	anónimo	Sí	Woman (cis/trans)	Heterosexual	20	Rural	Science	1.º	Agree	Agree	Agree		Disagree	Disagree	Agree	Disagree	Disagree	Disagree	Agree	Disagree	Disagree	Disagree	Agree	Disagree	Disagree	Disagree	Agree	Agree	Agree	Disagree	8	9	4	6	13	33	46
175	2025-09-23 11:28:09	2025-09-23 11:35:34	anónimo	Sí	Man (cis/trans)	Heterosexual	18	Urban	Science	1.º	Totally agree	Totally agree	Totally disagree		Neither agree nor disagree	Neither agree nor disagree	Neither agree nor disagree	Neither agree nor disagree	Neither agree nor disagree	Disagree	Agree	Neither agree nor disagree	Disagree	Agree	Totally disagree	Disagree	Neither agree nor disagree	Disagree	Neither agree nor disagree	Neither agree nor disagree	Neither agree nor disagree	Neither agree nor disagree	13	8	6	12	13	40	40
176	2025-09-23 11:30:53	2025-09-23 11:35:34	anónimo	Sí	Woman (cis/trans)	Bisexual	18	Urban	Science	1.º	Neither agree nor disagree	Neither agree nor disagree	Disagree		Neither agree nor disagree	Neither agree nor disagree	Neither agree nor disagree	Neither agree nor disagree	Neither agree nor disagree	Neither agree nor disagree	Agree	Agree	Agree	Neither agree nor disagree	Neither agree nor disagree	Neither agree nor disagree	Neither agree nor disagree	Neither agree nor disagree	Neither agree nor disagree	Neither agree nor disagree	Agree	Agree	12	9	11	5	7	35	34
177	2025-09-23 11:28:17	2025-09-23 11:35:41	anónimo	Sí	Woman (cis/trans)	Heterosexual	20	Rural	Science	1.º	Agree	Neither agree nor disagree	Disagree		Disagree	Agree	Neither agree nor disagree	Neither agree nor disagree	Disagree	Disagree	Agree	Disagree	Disagree	Agree	Disagree	Disagree	Agree	Disagree	Agree	Agree	Neither agree nor disagree	Neither agree nor disagree	11	10	6	8	9	35	33
178	2025-09-23 11:29:03	2025-09-23 11:35:43	anónimo	Sí	Woman (cis/trans)	Heterosexual	18	Urban	Science	1.º	Agree	Neither agree nor disagree	Neither agree nor disagree		Totally disagree	Neither agree nor disagree	Neither agree nor disagree	Agree	Agree	Totally disagree	Agree	Neither agree nor disagree	Neither agree nor disagree	Agree	Disagree	Totally disagree	Neither agree nor disagree	Agree	Agree	Agree	Neither agree nor disagree	Neither agree nor disagree	12	11	10	10	10	33	35
179	2025-09-23 11:28:42	2025-09-23 11:35:44	anónimo	Sí	Woman (cis/trans)	Heterosexual	18	Urban	Science	1.º	Agree	Neither agree nor disagree	Neither agree nor disagree		Disagree	Neither agree nor disagree	Disagree	Totally disagree	Totally disagree	Totally disagree	Agree	Disagree	Totally disagree	Totally agree	Disagree	Totally disagree	Neither agree nor disagree	Disagree	Agree	Agree	Disagree	Disagree	12	12	10	9	9	35	46
180	2025-09-23 11:28:05	2025-09-23 11:35:50	anónimo	Sí	Woman (cis/trans)	Heterosexual	21	Rural	Science	1.º	Neither agree nor disagree	Agree	Totally disagree		Totally disagree	Totally disagree	Totally disagree	Totally disagree	Totally disagree	Totally disagree	Agree	Disagree	Totally disagree	Agree	Totally disagree	Totally disagree	Agree	Totally disagree	Disagree	Disagree	Totally disagree	Totally disagree	13	10	8	5	10	40	32
181	2025-09-23 11:29:19	2025-09-23 11:35:56	anónimo	Sí	Woman (cis/trans)	Bisexual	20	Rural	Science	1.º	Agree	Neither agree nor disagree	Neither agree nor disagree		Disagree	Disagree	Disagree	Neither agree nor disagree	Neither agree nor disagree	Totally disagree	Neither agree nor disagree	Neither agree nor disagree	Neither agree nor disagree	Agree	Disagree	Totally disagree	Disagree	Disagree	Neither agree nor disagree	Neither agree nor disagree	Disagree	Disagree	10	13	8	9	11	36	39
182	2025-09-23 11:28:25	2025-09-23 11:35:58	anónimo	Sí	Woman (cis/trans)	Heterosexual	18	Urban	Science	1.º	Disagree	Disagree	Disagree		Totally disagree	Totally disagree	Totally disagree	Totally disagree	Totally disagree	Totally disagree	Totally disagree	Totally disagree	Totally disagree	Totally disagree	Totally disagree	Totally disagree	Totally disagree	Totally disagree	Totally disagree	Totally disagree	Totally disagree	Totally disagree	13	7	9	11	14	38	41
183	2025-09-23 11:27:30	2025-09-23 11:35:58	anónimo	Sí	Woman (cis/trans)	Heterosexual	20	Rural	Science	1.º	Agree	Agree	Disagree		Totally disagree	Totally disagree	Neither agree nor disagree	Agree	Agree	Totally disagree	Totally disagree	Agree	Totally disagree	Totally agree	Neither agree nor disagree	Totally disagree	Agree	Totally disagree	Totally agree	Totally agree	Agree	Neither agree nor disagree	11	10	6	9	6	36	45
184	2025-09-23 11:29:39	2025-09-23 11:35:59	anónimo	Sí	Man (cis/trans)	Heterosexual	18	Rural	Science	1.º	Agree	Agree	Agree		Agree	Agree	Agree	Agree	Agree	Agree	Agree	Agree	Agree	Agree	Agree	Agree	Agree	Agree	Agree	Agree	Agree	Agree	13	10	11	6	11	34	36
185	2025-09-23 11:28:38	2025-09-23 11:36:26	anónimo	Sí	Woman (cis/trans)	Heterosexual	21	Urban	Science	1.º	Agree	Totally agree	Neither agree nor disagree		Neither agree nor disagree	Agree	Agree	Disagree	Neither agree nor disagree	Agree	Agree	Neither agree nor disagree	Neither agree nor disagree	Totally agree	Neither agree nor disagree	Totally disagree	Agree	Agree	Neither agree nor disagree	Neither agree nor disagree	Neither agree nor disagree	Neither agree nor disagree	11	14	13	12	11	41	41
186	2025-09-23 11:33:29	2025-09-23 11:38:04	anónimo	Sí	Woman (cis/trans)	Heterosexual	19	Urban	Science	1.º	Totally agree	Totally agree	Neither agree nor disagree		Neither agree nor disagree	Neither agree nor disagree	Neither agree nor disagree	Neither agree nor disagree	Neither agree nor disagree	Neither agree nor disagree	Neither agree nor disagree	Neither agree nor disagree	Neither agree nor disagree	Neither agree nor disagree	Neither agree nor disagree	Neither agree nor disagree	Neither agree nor disagree	Neither agree nor disagree	Neither agree nor disagree	Neither agree nor disagree	Neither agree nor disagree	Neither agree nor disagree	10	9	9	9	10	37	35
187	2025-09-23 11:49:31	2025-09-23 12:00:41	anónimo	Sí	Man (cis/trans)	Bisexual	21	Urban	Science	1.º	Totally agree	Totally agree	Totally agree		Totally agree	Totally agree	Totally agree	Totally agree	Totally agree	Totally agree	Totally agree	Totally agree	Totally agree	Totally agree	Totally agree	Totally agree	Totally agree	Totally agree	Totally agree	Totally agree	Totally agree	Totally agree	10	11	11	7	12	30	16
188	2025-09-23 13:39:22	2025-09-23 13:43:51	anónimo	Sí	Woman (cis/trans)	Heterosexual	23	Urban	Science	1.º	Neither agree nor disagree	Neither agree nor disagree	Neither agree nor disagree		Neither agree nor disagree	Neither agree nor disagree	Neither agree nor disagree	Neither agree nor disagree	Neither agree nor disagree	Neither agree nor disagree	Neither agree nor disagree	Neither agree nor disagree	Neither agree nor disagree	Neither agree nor disagree	Neither agree nor disagree	Neither agree nor disagree	Neither agree nor disagree	Neither agree nor disagree	Neither agree nor disagree	Neither agree nor disagree	Neither agree nor disagree	Neither agree nor disagree	10	11	6	10	11	35	42
190	2025-09-23 13:56:31	2025-09-23 14:01:14	anónimo	Sí	Woman (cis/trans)	Heterosexual	19	Urban	Science	2.º	Totally agree	Agree	Agree		Totally agree	Totally agree	Totally agree	Disagree	Totally agree	Disagree	Disagree	Disagree	Disagree	Disagree	Totally agree	Totally agree	Neither agree nor disagree	Disagree	Disagree	Totally agree	Totally agree	Totally agree	13	14	7	8	13	33	24
191	2025-09-23 16:08:40	2025-09-23 16:26:10	anónimo	Sí	Woman (cis/trans)	Heterosexual	18	Rural	Science	1.º	Agree	Agree	Totally disagree		Totally disagree	Totally disagree	Totally agree	Disagree	Agree	Totally disagree	Totally agree	Totally agree	Disagree	Totally agree	Neither agree nor disagree	Totally disagree	Totally agree	Totally agree	Totally agree	Totally agree	Totally disagree	Totally disagree	12	7	4	7	10	38	36
192	2025-09-23 17:50:30	2025-09-23 17:54:46	anónimo	Sí	Woman (cis/trans)	Heterosexual	25	Urban	Humanities	4.º	Totally disagree	Totally disagree	Totally disagree		Totally disagree	Totally disagree	Totally disagree	Totally disagree	Totally disagree	Totally disagree	Disagree	Totally disagree	Totally disagree	Disagree	Totally disagree	Totally disagree	Disagree	Totally disagree	Totally disagree	Totally disagree	Totally disagree	Totally disagree	10	9	9	9	10	38	38
193	2025-09-23 11:28:28	2025-09-23 18:02:47	anónimo	Sí	Woman (cis/trans)	Heterosexual	18	Rural	Science	1.º	Agree	Agree	Neither agree nor disagree		Disagree	Neither agree nor disagree	Neither agree nor disagree	Neither agree nor disagree	Disagree	Totally disagree	Agree	Totally disagree	Neither agree nor disagree	Totally agree	Disagree	Totally disagree	Neither agree nor disagree	Agree	Agree	Neither agree nor disagree	Disagree	Neither agree nor disagree	12	11	5	10	12	36	47
194	2025-09-23 20:10:58	2025-09-23 20:15:48	anónimo	Sí	Woman (cis/trans)	Bisexual	24	Urban	Science	1.º	Neither agree nor disagree	Neither agree nor disagree	Neither agree nor disagree		Agree	Agree	Agree	Agree	Agree	Agree	Agree	Agree	Agree	Agree	Agree	Agree	Agree	Agree	Agree	Agree	Agree	Agree	9	8	7	8	10	31	37
195	2025-09-24 10:15:07	2025-09-24 10:20:35	anónimo	Sí	Woman (cis/trans)	Heterosexual	20	Rural	Science	3.º	Neither agree nor disagree	Neither agree nor disagree	Disagree		Disagree	Disagree	Disagree	Disagree	Disagree	Disagree	Disagree	Disagree	Disagree	Disagree	Disagree	Disagree	Disagree	Disagree	Disagree	Disagree	Disagree	Disagree	12	13	13	9	13	44	41
196	2025-09-24 14:41:51	2025-09-24 15:15:36	anónimo	Sí	Woman (cis/trans)	Bisexual	21	Urban	Science	1.º	Neither agree nor disagree	Neither agree nor disagree	Neither agree nor disagree		Disagree	Disagree	Disagree	Disagree	Disagree	Disagree	Disagree	Disagree	Disagree	Disagree	Disagree	Disagree	Disagree	Disagree	Disagree	Disagree	Disagree	Disagree	13	14	7	8	10	36	38
197	2025-09-24 17:45:53	2025-09-24 17:50:00	anónimo	Sí	Woman (cis/trans)	Heterosexual	18	Urban	Humanities	1.º	Disagree	Neither agree nor disagree	Neither agree nor disagree		Disagree	Disagree	Disagree	Disagree	Disagree	Disagree	Agree	Disagree	Disagree	Agree	Disagree	Disagree	Disagree	Disagree	Disagree	Disagree	Disagree	Disagree	13	9	4	8	12	40	48
198	2025-09-24 17:45:31	2025-09-24 17:50:20	anónimo	Sí	Woman (cis/trans)	Heterosexual	18	Urban	Humanities	1.º	Agree	Neither agree nor disagree	Neither agree nor disagree		Totally disagree	Neither agree nor disagree	Totally disagree	Totally disagree	Totally disagree	Totally disagree	Neither agree nor disagree	Totally disagree	Totally disagree	Neither agree nor disagree	Totally disagree	Totally disagree	Totally disagree	Totally disagree	Totally disagree	Totally disagree	Totally disagree	Totally disagree	12	10	10	7	9	38	28
199	2025-09-24 17:45:52	2025-09-24 17:50:37	anónimo	Sí	Man (cis/trans)	Heterosexual	19	Rural	Humanities	1.º	Agree	Neither agree nor disagree	Neither agree nor disagree		Neither agree nor disagree	Neither agree nor disagree	Neither agree nor disagree	Neither agree nor disagree	Neither agree nor disagree	Neither agree nor disagree	Neither agree nor disagree	Neither agree nor disagree	Neither agree nor disagree	Neither agree nor disagree	Neither agree nor disagree	Neither agree nor disagree	Neither agree nor disagree	Neither agree nor disagree	Neither agree nor disagree	Neither agree nor disagree	Neither agree nor disagree	Neither agree nor disagree	11	7	12	7	10	31	34
200	2025-09-24 17:45:37	2025-09-24 17:50:55	anónimo	Sí	Woman (cis/trans)	Heterosexual	21	Urban	Humanities	2.º	Totally disagree	Agree	Neither agree nor disagree		Neither agree nor disagree	Neither agree nor disagree	Neither agree nor disagree	Neither agree nor disagree	Neither agree nor disagree	Neither agree nor disagree	Neither agree nor disagree	Neither agree nor disagree	Neither agree nor disagree	Neither agree nor disagree	Neither agree nor disagree	Neither agree nor disagree	Neither agree nor disagree	Neither agree nor disagree	Neither agree nor disagree	Neither agree nor disagree	Neither agree nor disagree	Neither agree nor disagree	9	12	5	11	11	40	23
201	2025-09-24 17:46:34	2025-09-24 17:50:55	anónimo	Sí	Woman (cis/trans)	Homosexual	20	Rural	Humanities	1.º	Neither agree nor disagree	Totally disagree	Neither agree nor disagree		Neither agree nor disagree	Neither agree nor disagree	Neither agree nor disagree	Neither agree nor disagree	Neither agree nor disagree	Neither agree nor disagree	Neither agree nor disagree	Neither agree nor disagree	Neither agree nor disagree	Neither agree nor disagree	Neither agree nor disagree	Neither agree nor disagree	Neither agree nor disagree	Neither agree nor disagree	Neither agree nor disagree	Neither agree nor disagree	Neither agree nor disagree	Neither agree nor disagree	13	7	2	8	9	35	34
202	2025-09-24 17:45:49	2025-09-24 17:50:58	anónimo	Sí	Woman (cis/trans)	Heterosexual	19	Urban	Humanities	2.º	Totally disagree	Agree	Neither agree nor disagree		Neither agree nor disagree	Neither agree nor disagree	Neither agree nor disagree	Neither agree nor disagree	Neither agree nor disagree	Neither agree nor disagree	Neither agree nor disagree	Neither agree nor disagree	Neither agree nor disagree	Neither agree nor disagree	Neither agree nor disagree	Neither agree nor disagree	Neither agree nor disagree	Neither agree nor disagree	Neither agree nor disagree	Neither agree nor disagree	Neither agree nor disagree	Neither agree nor disagree	12	11	6	7	13	39	43
203	2025-09-24 17:46:05	2025-09-24 17:51:06	anónimo	Sí	Woman (cis/trans)	Heterosexual	18	Rural	Humanities	1.º	Totally agree	Totally agree	Agree		Agree	Totally agree	Totally agree	Totally agree	Totally agree	Totally agree	Totally agree	Totally agree	Totally agree	Totally agree	Totally agree	Totally disagree	Totally agree	Totally agree	Totally agree	Totally agree	Neither agree nor disagree	Neither agree nor disagree	11	9	5	5	4	34	26
204	2025-09-24 17:45:30	2025-09-24 17:51:18	anónimo	Sí	Woman (cis/trans)	Heterosexual	18	Urban	Humanities	1.º	Neither agree nor disagree	Neither agree nor disagree	Disagree		Disagree	Disagree	Disagree	Disagree	Disagree	Disagree	Disagree	Disagree	Disagree	Disagree	Disagree	Disagree	Disagree	Disagree	Disagree	Disagree	Disagree	Disagree	11	12	5	7	12	37	42
205	2025-09-24 17:46:09	2025-09-24 17:51:33	anónimo	Sí	Woman (cis/trans)	Heterosexual	19	Rural	Humanities	1.º	Neither agree nor disagree	Neither agree nor disagree	Disagree		Disagree	Disagree	Disagree	Disagree	Disagree	Disagree	Disagree	Disagree	Disagree	Disagree	Disagree	Disagree	Disagree	Disagree	Disagree	Disagree	Disagree	Disagree	13	9	4	7	6	35	42
206	2025-09-24 17:45:44	2025-09-24 17:51:38	anónimo	Sí	Woman (cis/trans)	Bisexual	19	Urban	Humanities	1.º	Agree	Neither agree nor disagree	Totally disagree		Disagree	Disagree	Disagree	Disagree	Disagree	Disagree	Agree	Disagree	Disagree	Totally agree	Disagree	Disagree	Disagree	Disagree	Disagree	Disagree	Disagree	Disagree	7	9	8	12	9	34	38
207	2025-09-24 17:45:36	2025-09-24 17:51:42	anónimo	Sí	Woman (cis/trans)	Bisexual	20	Urban	Humanities	2.º	Totally disagree	Totally disagree	Totally disagree		Totally disagree	Totally disagree	Totally disagree	Totally disagree	Totally disagree	Totally disagree	Totally disagree	Totally disagree	Totally disagree	Totally disagree	Totally disagree	Totally disagree	Totally disagree	Totally disagree	Totally disagree	Totally disagree	Totally disagree	Totally disagree	8	10	10	12	10	40	41
208	2025-09-24 17:45:43	2025-09-24 17:51:47	anónimo	Sí	Woman (cis/trans)	Heterosexual	18	Urban	Humanities	1.º	Neither agree nor disagree	Neither agree nor disagree	Disagree		Neither agree nor disagree	Neither agree nor disagree	Neither agree nor disagree	Disagree	Disagree	Disagree	Neither agree nor disagree	Disagree	Disagree	Totally agree	Totally disagree	Totally disagree	Neither agree nor disagree	Neither agree nor disagree	Neither agree nor disagree	Neither agree nor disagree	Totally disagree	Totally disagree	13	8	6	2	5	32	27
209	2025-09-24 17:45:32	2025-09-24 17:51:59	anónimo	Sí	Woman (cis/trans)	Heterosexual	21	Rural	Humanities	2.º	Agree	Agree	Agree		Neither agree nor disagree	Neither agree nor disagree	Neither agree nor disagree	Neither agree nor disagree	Neither agree nor disagree	Neither agree nor disagree	Neither agree nor disagree	Neither agree nor disagree	Neither agree nor disagree	Neither agree nor disagree	Neither agree nor disagree	Neither agree nor disagree	Neither agree nor disagree	Neither agree nor disagree	Neither agree nor disagree	Neither agree nor disagree	Neither agree nor disagree	Neither agree nor disagree	12	14	13	6	13	36	42
210	2025-09-24 17:45:43	2025-09-24 17:52:00	anónimo	Sí	Woman (cis/trans)	Bisexual	19	Urban	Humanities	4.º	Neither agree nor disagree	Neither agree nor disagree	Neither agree nor disagree		Disagree	Disagree	Disagree	Disagree	Disagree	Disagree	Totally agree	Disagree	Neither agree nor disagree	Totally agree	Totally disagree	Totally disagree	Totally agree	Totally agree	Totally agree	Neither agree nor disagree	Totally disagree	Totally disagree	9	4	4	13	10	36	29
211	2025-09-24 17:45:30	2025-09-24 17:52:03	anónimo	Sí	Woman (cis/trans)	Heterosexual	18	Rural	Humanities	1.º	Disagree	Disagree	Disagree		Disagree	Disagree	Disagree	Disagree	Disagree	Disagree	Disagree	Disagree	Disagree	Disagree	Disagree	Disagree	Disagree	Disagree	Disagree	Disagree	Disagree	Disagree	10	11	11	9	11	35	24
212	2025-09-24 17:45:37	2025-09-24 17:52:04	anónimo	Sí	Woman (cis/trans)	Bisexual	19	Rural	Humanities	1.º	Totally disagree	Totally disagree	Totally disagree		Totally disagree	Totally disagree	Totally disagree	Totally disagree	Totally disagree	Totally disagree	Totally disagree	Totally disagree	Totally disagree	Totally disagree	Totally disagree	Totally disagree	Totally disagree	Totally disagree	Totally disagree	Totally disagree	Totally disagree	Totally disagree	10	13	3	9	10	36	39
213	2025-09-24 17:46:01	2025-09-24 17:52:10	anónimo	Sí	Woman (cis/trans)	Bisexual	23	Rural	Humanities	2.º	Neither agree nor disagree	Neither agree nor disagree	Neither agree nor disagree		Neither agree nor disagree	Neither agree nor disagree	Neither agree nor disagree	Neither agree nor disagree	Totally disagree	Totally disagree	Agree	Neither agree nor disagree	Neither agree nor disagree	Neither agree nor disagree	Neither agree nor disagree	Totally disagree	Neither agree nor disagree	Neither agree nor disagree	Neither agree nor disagree	Neither agree nor disagree	Neither agree nor disagree	Neither agree nor disagree	11	9	6	11	11	30	28
214	2025-09-24 17:45:36	2025-09-24 17:52:16	anónimo	Sí	Woman (cis/trans)	Heterosexual	18	Rural	Humanities	1.º	Totally agree	Neither agree nor disagree	Neither agree nor disagree		Disagree	Disagree	Disagree	Disagree	Disagree	Totally disagree	Disagree	Disagree	Disagree	Totally agree	Totally agree	Disagree	Totally agree	Agree	Totally agree	Totally agree	Disagree	Disagree	10	7	13	9	10	37	31
215	2025-09-24 17:45:58	2025-09-24 17:53:20	anónimo	Sí	Woman (cis/trans)	Heterosexual	18	Urban	Humanities	1.º	Agree	Neither agree nor disagree	Totally disagree		Totally disagree	Totally disagree	Totally disagree	Totally disagree	Totally disagree	Totally disagree	Totally disagree	Totally disagree	Totally disagree	Totally disagree	Totally disagree	Totally disagree	Totally disagree	Totally disagree	Agree	Totally disagree	Totally disagree	Totally disagree	10	11	10	11	10	37	39
216	2025-09-24 17:45:46	2025-09-24 17:53:39	anónimo	Sí	Woman (cis/trans)	Heterosexual	20	Urban	Humanities	2.º	Agree	Neither agree nor disagree	Agree		Neither agree nor disagree	Neither agree nor disagree	Neither agree nor disagree	Neither agree nor disagree	Neither agree nor disagree	Neither agree nor disagree	Neither agree nor disagree	Neither agree nor disagree	Neither agree nor disagree	Neither agree nor disagree	Neither agree nor disagree	Neither agree nor disagree	Neither agree nor disagree	Neither agree nor disagree	Neither agree nor disagree	Neither agree nor disagree	Neither agree nor disagree	Neither agree nor disagree	13	10	6	8	11	38	25
217	2025-09-24 17:46:12	2025-09-24 17:53:45	anónimo	Sí	Woman (cis/trans)	Bisexual	20	Urban	Humanities	1.º	Neither agree nor disagree	Neither agree nor disagree	Neither agree nor disagree		Neither agree nor disagree	Neither agree nor disagree	Neither agree nor disagree	Neither agree nor disagree	Neither agree nor disagree	Neither agree nor disagree	Neither agree nor disagree	Neither agree nor disagree	Neither agree nor disagree	Neither agree nor disagree	Neither agree nor disagree	Neither agree nor disagree	Neither agree nor disagree	Neither agree nor disagree	Neither agree nor disagree	Neither agree nor disagree	Neither agree nor disagree	Neither agree nor disagree	14	9	9	11	12	42	40
218	2025-09-24 17:46:01	2025-09-24 17:53:53	anónimo	Sí	Woman (cis/trans)	Heterosexual	24	Rural	Humanities	1.º	Neither agree nor disagree	Neither agree nor disagree	Neither agree nor disagree		Neither agree nor disagree	Neither agree nor disagree	Neither agree nor disagree	Neither agree nor disagree	Neither agree nor disagree	Neither agree nor disagree	Neither agree nor disagree	Neither agree nor disagree	Neither agree nor disagree	Neither agree nor disagree	Neither agree nor disagree	Neither agree nor disagree	Neither agree nor disagree	Neither agree nor disagree	Neither agree nor disagree	Neither agree nor disagree	Neither agree nor disagree	Neither agree nor disagree	12	11	14	5	8	35	28
219	2025-09-24 17:47:41	2025-09-24 17:54:34	anónimo	Sí	Woman (cis/trans)	Heterosexual	18	Rural	Humanities	1.º	Agree	Agree	Neither agree nor disagree		Neither agree nor disagree	Neither agree nor disagree	Neither agree nor disagree	Neither agree nor disagree	Neither agree nor disagree	Neither agree nor disagree	Neither agree nor disagree	Neither agree nor disagree	Neither agree nor disagree	Neither agree nor disagree	Neither agree nor disagree	Neither agree nor disagree	Neither agree nor disagree	Neither agree nor disagree	Neither agree nor disagree	Neither agree nor disagree	Neither agree nor disagree	Neither agree nor disagree	14	7	12	12	11	41	47
220	2025-09-24 17:46:09	2025-09-24 17:54:43	anónimo	Sí	Woman (cis/trans)	Heterosexual	18	Urban	Humanities	1.º	Neither agree nor disagree	Neither agree nor disagree	Neither agree nor disagree		Neither agree nor disagree	Neither agree nor disagree	Neither agree nor disagree	Neither agree nor disagree	Neither agree nor disagree	Neither agree nor disagree	Neither agree nor disagree	Neither agree nor disagree	Neither agree nor disagree	Neither agree nor disagree	Neither agree nor disagree	Neither agree nor disagree	Neither agree nor disagree	Neither agree nor disagree	Neither agree nor disagree	Neither agree nor disagree	Neither agree nor disagree	Neither agree nor disagree	11	10	13	6	10	38	32
221	2025-09-24 17:46:00	2025-09-24 17:54:49	anónimo	Sí	Woman (cis/trans)	Heterosexual	21	Urban	Humanities	2.º	Neither agree nor disagree	Neither agree nor disagree	Neither agree nor disagree		Disagree	Disagree	Disagree	Disagree	Disagree	Disagree	Disagree	Disagree	Disagree	Agree	Disagree	Disagree	Disagree	Disagree	Disagree	Disagree	Disagree	Disagree	14	13	13	13	9	34	27
222	2025-09-24 17:47:12	2025-09-24 17:54:56	anónimo	Sí	Woman (cis/trans)	Heterosexual	20	Rural	Humanities	2.º	Neither agree nor disagree	Neither agree nor disagree	Neither agree nor disagree		Neither agree nor disagree	Neither agree nor disagree	Neither agree nor disagree	Neither agree nor disagree	Neither agree nor disagree	Neither agree nor disagree	Neither agree nor disagree	Neither agree nor disagree	Neither agree nor disagree	Neither agree nor disagree	Neither agree nor disagree	Neither agree nor disagree	Neither agree nor disagree	Neither agree nor disagree	Neither agree nor disagree	Neither agree nor disagree	Neither agree nor disagree	Neither agree nor disagree	13	8	8	10	11	34	38
223	2025-09-24 17:51:58	2025-09-24 17:57:51	anónimo	Sí	Woman (cis/trans)	Heterosexual	18	Urban	Humanities	1.º	Disagree	Disagree	Totally disagree		Neither agree nor disagree	Neither agree nor disagree	Neither agree nor disagree	Neither agree nor disagree	Neither agree nor disagree	Neither agree nor disagree	Neither agree nor disagree	Neither agree nor disagree	Neither agree nor disagree	Neither agree nor disagree	Neither agree nor disagree	Neither agree nor disagree	Neither agree nor disagree	Neither agree nor disagree	Neither agree nor disagree	Neither agree nor disagree	Neither agree nor disagree	Neither agree nor disagree	12	9	8	11	9	34	49
224	2025-09-25 12:23:53	2025-09-25 12:29:58	anónimo	Sí	Woman (cis/trans)	Heterosexual	18	Urban	Science	1.º	Agree	Totally agree	Agree		Totally agree	Agree	Agree	Totally agree	Totally agree	Totally disagree	Totally agree	Totally agree	Totally agree	Totally agree	Neither agree nor disagree	Neither agree nor disagree	Agree	Agree	Totally agree	Totally agree	Agree	Agree	9	13	9	7	6	37	42
225	2025-09-25 13:04:10	2025-09-25 13:11:36	anónimo	Sí	Man (cis/trans)	Prefiero no contestar	18	Urban	Science	1.º	Totally agree	Totally agree	Neither agree nor disagree		Agree	Agree	Agree	Agree	Agree	Agree	Totally agree	Agree	Agree	Totally agree	Agree	Agree	Agree	Agree	Agree	Agree	Agree	Agree	9	9	11	12	8	31	45
226	2025-09-25 13:55:42	2025-09-25 14:00:00	anónimo	Sí	Man (cis/trans)	Heterosexual	21	Rural	Science	1.º	Agree	Agree	Agree		Totally disagree	Totally disagree	Totally disagree	Totally disagree	Totally disagree	Totally disagree	Totally disagree	Totally disagree	Totally disagree	Totally agree	Totally disagree	Totally disagree	Totally disagree	Totally disagree	Totally disagree	Totally disagree	Totally disagree	Totally disagree	6	7	13	11	3	44	42
227	2025-09-26 09:16:28	2025-09-26 09:24:31	anónimo	Sí	Woman (cis/trans)	Heterosexual	19	Urban	Science	1.º	Totally disagree	Disagree	Disagree		Disagree	Disagree	Disagree	Disagree	Disagree	Disagree	Agree	Disagree	Disagree	Agree	Disagree	Disagree	Disagree	Disagree	Disagree	Disagree	Disagree	Disagree	13	8	6	13	13	37	39
228	2025-09-26 11:10:22	2025-09-26 11:19:32	anónimo	Sí	Woman (cis/trans)	Bisexual	18	Rural	Science	1.º	Agree	Agree	Disagree		Neither agree nor disagree	Neither agree nor disagree	Neither agree nor disagree	Neither agree nor disagree	Neither agree nor disagree	Neither agree nor disagree	Neither agree nor disagree	Neither agree nor disagree	Neither agree nor disagree	Neither agree nor disagree	Neither agree nor disagree	Neither agree nor disagree	Neither agree nor disagree	Neither agree nor disagree	Neither agree nor disagree	Neither agree nor disagree	Neither agree nor disagree	Neither agree nor disagree	10	9	10	11	12	40	40
229	2025-09-27 22:55:53	2025-09-27 23:30:01	anónimo	Sí	Woman (cis/trans)	Prefiero no contestar	22	Urban	Science	4.º	Totally disagree	Totally disagree	Totally disagree		Totally disagree	Totally disagree	Totally disagree	Totally disagree	Totally disagree	Totally disagree	Totally disagree	Totally disagree	Totally disagree	Totally disagree	Totally disagree	Totally disagree	Totally disagree	Totally disagree	Totally disagree	Totally disagree	Totally disagree	Totally disagree	11	7	8	6	11	32	46
230	2025-09-28 12:51:39	2025-09-28 13:06:35	anónimo	Sí	Woman (cis/trans)	Bisexual	21	Rural	Science	2.º	Neither agree nor disagree	Agree	Neither agree nor disagree		Neither agree nor disagree	Neither agree nor disagree	Neither agree nor disagree	Neither agree nor disagree	Neither agree nor disagree	Neither agree nor disagree	Neither agree nor disagree	Neither agree nor disagree	Neither agree nor disagree	Neither agree nor disagree	Neither agree nor disagree	Neither agree nor disagree	Neither agree nor disagree	Neither agree nor disagree	Neither agree nor disagree	Neither agree nor disagree	Neither agree nor disagree	Neither agree nor disagree	14	12	7	10	12	40	32
232	2025-09-29 14:16:09	2025-09-29 14:21:11	anónimo	Sí	Man (cis/trans)	Heterosexual	22	Urban	Science	1.º	Agree	Neither agree nor disagree	Totally disagree		Totally disagree	Disagree	Disagree	Disagree	Disagree	Totally disagree	Neither agree nor disagree	Disagree	Totally disagree	Neither agree nor disagree	Totally disagree	Totally disagree	Disagree	Disagree	Disagree	Disagree	Disagree	Disagree	12	12	10	8	11	39	46
233	2025-09-29 17:09:06	2025-09-29 17:15:19	anónimo	Sí	Man (cis/trans)	Heterosexual	19	Urban	Science	1.º	Agree	Totally agree	Neither agree nor disagree		Agree	Agree	Agree	Agree	Agree	Agree	Totally agree	Agree	Agree	Agree	Agree	Agree	Agree	Agree	Agree	Agree	Agree	Agree	12	11	13	8	13	33	38
234	2025-09-29 21:03:29	2025-09-29 21:10:23	anónimo	Sí	Woman (cis/trans)	Prefiero no contestar	18	Rural	Science	1.º	Totally disagree	Totally disagree	Totally disagree		Totally disagree	Totally disagree	Totally disagree	Totally disagree	Totally disagree	Totally disagree	Totally disagree	Totally disagree	Totally disagree	Totally disagree	Totally disagree	Totally disagree	Totally disagree	Totally disagree	Totally disagree	Totally disagree	Totally disagree	Totally disagree	9	11	2	5	10	37	32
235	2025-09-30 07:59:16	2025-09-30 08:04:05	anónimo	Sí	Woman (cis/trans)	Heterosexual	19	Urban	Science	2.º	Agree	Agree	Agree		Agree	Agree	Agree	Agree	Agree	Agree	Agree	Agree	Agree	Agree	Agree	Agree	Agree	Agree	Agree	Agree	Agree	Agree	14	12	10	9	12	30	37
236	2025-09-30 08:10:59	2025-09-30 08:16:21	anónimo	Sí	Woman (cis/trans)	Heterosexual	18	Rural	Science	1.º	Agree	Agree	Agree		Agree	Agree	Agree	Agree	Agree	Neither agree nor disagree	Agree	Agree	Agree	Agree	Agree	Disagree	Agree	Agree	Agree	Agree	Agree	Agree	12	11	6	7	11	40	34
237	2025-09-30 09:03:45	2025-09-30 09:18:16	anónimo	Sí	Woman (cis/trans)	Heterosexual	18	Urban	Science	1.º	Totally agree	Agree	Agree		Agree	Agree	Agree	Agree	Agree	Agree	Agree	Agree	Agree	Agree	Agree	Agree	Agree	Agree	Agree	Agree	Agree	Agree	10	6	6	7	7	32	39
238	2025-09-30 09:17:42	2025-09-30 09:22:08	anónimo	Sí	Woman (cis/trans)	Bisexual	22	Rural	Science	3.º	Totally agree	Totally agree	Disagree		Totally disagree	Totally disagree	Totally disagree	Totally disagree	Totally disagree	Totally disagree	Disagree	Totally disagree	Totally disagree	Agree	Totally disagree	Totally disagree	Disagree	Totally disagree	Disagree	Disagree	Totally disagree	Totally disagree	11	10	14	8	10	33	44
240	2025-09-30 09:43:51	2025-09-30 09:48:15	anónimo	Sí	Woman (cis/trans)	Heterosexual	18	Rural	Science	1.º	Totally agree	Disagree	Disagree		Disagree	Disagree	Disagree	Disagree	Disagree	Disagree	Disagree	Disagree	Disagree	Disagree	Disagree	Totally disagree	Disagree	Disagree	Disagree	Disagree	Disagree	Disagree	13	9	6	10	13	44	43
241	2025-09-30 09:44:43	2025-09-30 09:49:55	anónimo	Sí	Woman (cis/trans)	Heterosexual	20	Urban	Science	3.º	Totally agree	Totally agree	Totally agree		Neither agree nor disagree	Neither agree nor disagree	Agree	Agree	Agree	Neither agree nor disagree	Totally agree	Agree	Agree	Totally agree	Neither agree nor disagree	Neither agree nor disagree	Totally agree	Totally agree	Totally agree	Totally agree	Totally agree	Neither agree nor disagree	14	12	6	9	11	41	48
243	2025-09-30 09:03:46	2025-09-30 10:17:27	anónimo	Sí	Woman (cis/trans)	Heterosexual	18	Urban	Science	1.º	Agree	Agree	Neither agree nor disagree		Neither agree nor disagree	Neither agree nor disagree	Neither agree nor disagree	Neither agree nor disagree	Neither agree nor disagree	Neither agree nor disagree	Neither agree nor disagree	Neither agree nor disagree	Neither agree nor disagree	Neither agree nor disagree	Neither agree nor disagree	Neither agree nor disagree	Neither agree nor disagree	Neither agree nor disagree	Neither agree nor disagree	Neither agree nor disagree	Neither agree nor disagree	Neither agree nor disagree	13	9	12	6	12	38	36
244	2025-09-30 11:03:12	2025-09-30 11:11:19	anónimo	Sí	Man (cis/trans)	Homosexual	21	Urban	Science	4.º	Agree	Agree	Agree		Agree	Agree	Agree	Agree	Agree	Neither agree nor disagree	Totally agree	Totally agree	Agree	Totally agree	Neither agree nor disagree	Neither agree nor disagree	Totally agree	Neither agree nor disagree	Agree	Agree	Agree	Agree	13	11	12	4	11	30	33
245	2025-09-30 11:28:36	2025-09-30 11:32:02	anónimo	Sí	Woman (cis/trans)	Heterosexual	18	Urban	Science	1.º	Totally agree	Totally agree	Totally agree		Neither agree nor disagree	Neither agree nor disagree	Totally agree	Totally agree	Totally agree	Totally disagree	Totally agree	Neither agree nor disagree	Neither agree nor disagree	Totally agree	Totally disagree	Totally disagree	Totally agree	Totally disagree	Totally agree	Totally agree	Neither agree nor disagree	Neither agree nor disagree	11	10	4	10	13	38	28
246	2025-09-30 13:38:35	2025-09-30 13:54:26	anónimo	Sí	Woman (cis/trans)	Heterosexual	23	Urban	Humanities	4.º	Agree	Agree	Neither agree nor disagree		Disagree	Disagree	Disagree	Disagree	Disagree	Disagree	Disagree	Disagree	Disagree	Disagree	Disagree	Disagree	Disagree	Disagree	Disagree	Disagree	Disagree	Disagree	13	12	13	12	7	31	41
247	2025-09-30 15:05:14	2025-09-30 15:09:45	anónimo	Sí	Woman (cis/trans)	Heterosexual	25	Urban	Science	1.º	Totally agree	Totally agree	Agree		Totally agree	Totally agree	Totally agree	Totally agree	Totally agree	Totally agree	Totally agree	Totally agree	Totally agree	Totally agree	Totally agree	Totally agree	Totally agree	Totally agree	Totally agree	Totally agree	Totally agree	Totally agree	12	10	10	5	8	39	40
248	2025-09-30 15:40:48	2025-09-30 15:45:30	anónimo	Sí	Woman (cis/trans)	Bisexual	26	Urban	Humanities	4.º	Totally disagree	Totally disagree	Totally disagree		Totally disagree	Totally disagree	Totally disagree	Totally disagree	Totally disagree	Totally disagree	Totally disagree	Totally disagree	Totally disagree	Totally disagree	Totally disagree	Totally disagree	Totally disagree	Totally disagree	Totally disagree	Totally disagree	Totally disagree	Totally disagree	13	13	12	13	13	34	47
250	2025-09-30 16:52:14	2025-09-30 16:56:25	anónimo	Sí	Woman (cis/trans)	Prefiero no contestar	20	Urban	Humanities	4.º	Totally disagree	Totally disagree	Totally disagree		Totally disagree	Totally disagree	Totally disagree	Totally disagree	Totally disagree	Totally disagree	Totally disagree	Totally disagree	Totally disagree	Totally disagree	Totally disagree	Totally disagree	Totally disagree	Totally disagree	Totally disagree	Totally disagree	Totally disagree	Totally disagree	8	8	8	8	8	29	46
252	2025-09-30 18:27:58	2025-09-30 18:38:12	anónimo	Sí	Man (cis/trans)	Homosexual	20	Rural	Science	3.º	Disagree	Totally disagree	Disagree		Totally disagree	Totally disagree	Totally disagree	Totally disagree	Totally disagree	Totally disagree	Disagree	Totally disagree	Totally disagree	Totally disagree	Totally disagree	Totally disagree	Totally disagree	Totally disagree	Totally disagree	Totally disagree	Totally disagree	Totally disagree	10	12	11	4	8	36	46
253	2025-10-01 11:03:23	2025-10-01 11:14:12	anónimo	Sí	Woman (cis/trans)	Heterosexual	20	Urban	Science	4.º	Neither agree nor disagree	Agree	Disagree		Agree	Agree	Agree	Agree	Agree	Agree	Totally agree	Agree	Agree	Totally agree	Agree	Agree	Agree	Agree	Agree	Agree	Agree	Agree	12	10	4	11	11	42	41
256	2025-10-01 13:28:13	2025-10-01 13:31:21	anónimo	Sí	No binario	Homosexual	18	Rural	Humanities	4.º	Totally disagree	Totally disagree	Totally disagree		Totally disagree	Totally disagree	Totally disagree	Totally disagree	Totally disagree	Totally agree	Totally disagree	Totally disagree	Totally disagree	Totally disagree	Totally disagree	Totally agree	Totally disagree	Totally disagree	Totally disagree	Totally disagree	Totally disagree	Totally disagree	2	2	2	8	2	0	7
257	2025-10-01 13:27:14	2025-10-01 13:32:55	anónimo	Sí	Woman (cis/trans)	Heterosexual	18	Rural	Science	1.º	Totally agree	Totally agree	Neither agree nor disagree		Disagree	Neither agree nor disagree	Agree	Agree	Agree	Totally disagree	Totally agree	Agree	Totally disagree	Totally agree	Disagree	Totally disagree	Totally agree	Neither agree nor disagree	Totally agree	Totally agree	Disagree	Disagree	8	7	9	12	7	31	44
259	2025-10-01 13:27:00	2025-10-01 13:33:23	anónimo	Sí	Prefiero no contestar	Prefiero no contestar	23	Rural	Science	3.º	Totally agree	Totally agree	Totally agree		Totally agree	Totally agree	Totally agree	Totally agree	Totally agree	Totally agree	Totally agree	Totally agree	Totally agree	Totally agree	Totally agree	Totally agree	Totally agree	Totally agree	Totally agree	Totally agree	Totally agree	Totally agree	14	12	10	5	12	36	41
260	2025-10-01 13:27:29	2025-10-01 13:34:02	anónimo	Sí	Man (cis/trans)	Heterosexual	23	Urban	Science	1.º	Totally agree	Totally agree	Agree		Totally agree	Totally agree	Totally agree	Totally agree	Totally agree	Disagree	Totally agree	Neither agree nor disagree	Neither agree nor disagree	Totally agree	Neither agree nor disagree	Totally disagree	Disagree	Neither agree nor disagree	Totally agree	Totally agree	Totally agree	Totally agree	13	9	9	4	7	28	12
261	2025-10-01 13:27:01	2025-10-01 13:34:40	anónimo	Sí	Woman (cis/trans)	Heterosexual	20	Urban	Science	1.º	Agree	Agree	Neither agree nor disagree		Agree	Agree	Agree	Agree	Neither agree nor disagree	Disagree	Totally agree	Neither agree nor disagree	Neither agree nor disagree	Totally agree	Neither agree nor disagree	Disagree	Neither agree nor disagree	Neither agree nor disagree	Agree	Agree	Neither agree nor disagree	Neither agree nor disagree	12	8	12	6	10	33	39
262	2025-10-01 13:29:05	2025-10-01 13:34:49	anónimo	Sí	Woman (cis/trans)	Heterosexual	22	Urban	Humanities	4.º	Neither agree nor disagree	Agree	Neither agree nor disagree		Neither agree nor disagree	Neither agree nor disagree	Neither agree nor disagree	Neither agree nor disagree	Neither agree nor disagree	Neither agree nor disagree	Neither agree nor disagree	Neither agree nor disagree	Neither agree nor disagree	Neither agree nor disagree	Neither agree nor disagree	Neither agree nor disagree	Neither agree nor disagree	Neither agree nor disagree	Neither agree nor disagree	Neither agree nor disagree	Neither agree nor disagree	Neither agree nor disagree	11	12	10	9	9	33	15
263	2025-10-01 13:28:53	2025-10-01 13:36:26	anónimo	Sí	Woman (cis/trans)	Bisexual	21	Urban	Humanities	4.º	Neither agree nor disagree	Neither agree nor disagree	Disagree		Disagree	Disagree	Disagree	Disagree	Disagree	Disagree	Neither agree nor disagree	Disagree	Disagree	Neither agree nor disagree	Disagree	Disagree	Neither agree nor disagree	Neither agree nor disagree	Disagree	Disagree	Disagree	Disagree	11	3	8	14	11	34	43
264	2025-10-01 13:30:12	2025-10-01 13:37:54	anónimo	Sí	Man (cis/trans)	Heterosexual	18	Urban	Science	2.º	Agree	Neither agree nor disagree	Disagree		Disagree	Disagree	Disagree	Disagree	Disagree	Disagree	Disagree	Disagree	Disagree	Disagree	Disagree	Disagree	Disagree	Disagree	Disagree	Disagree	Disagree	Disagree	7	11	8	3	10	39	49
265	2025-10-01 13:30:53	2025-10-01 13:38:01	anónimo	Sí	Woman (cis/trans)	Homosexual	19	Urban	Science	2.º	Neither agree nor disagree	Agree	Neither agree nor disagree		Totally disagree	Neither agree nor disagree	Neither agree nor disagree	Agree	Agree	Agree	Totally agree	Agree	Agree	Totally agree	Disagree	Totally disagree	Agree	Disagree	Agree	Agree	Disagree	Totally disagree	11	12	11	5	11	29	19
266	2025-10-01 13:30:22	2025-10-01 13:38:13	anónimo	Sí	Man (cis/trans)	Heterosexual	18	Urban	Humanities	1.º	Agree	Agree	Neither agree nor disagree		Neither agree nor disagree	Neither agree nor disagree	Neither agree nor disagree	Neither agree nor disagree	Neither agree nor disagree	Totally disagree	Agree	Neither agree nor disagree	Neither agree nor disagree	Agree	Agree	Totally disagree	Agree	Neither agree nor disagree	Agree	Agree	Agree	Neither agree nor disagree	11	9	8	7	9	33	23
267	2025-10-01 13:30:34	2025-10-01 13:39:05	anónimo	Sí	Woman (cis/trans)	Heterosexual	18	Urban	Science	1.º	Totally agree	Totally agree	Disagree		Agree	Agree	Agree	Agree	Agree	Agree	Agree	Agree	Agree	Agree	Agree	Agree	Agree	Agree	Agree	Agree	Agree	Agree	9	9	5	10	8	30	33
268	2025-10-01 13:32:40	2025-10-01 13:39:07	anónimo	Sí	Woman (cis/trans)	Bisexual	22	Rural	Science	1.º	Disagree	Disagree	Disagree		Totally disagree	Totally disagree	Totally disagree	Totally disagree	Totally disagree	Totally disagree	Neither agree nor disagree	Totally disagree	Totally disagree	Neither agree nor disagree	Totally disagree	Totally disagree	Totally disagree	Totally disagree	Totally disagree	Totally disagree	Totally disagree	Totally disagree	11	7	10	8	12	36	44
269	2025-10-01 13:32:37	2025-10-01 13:40:25	anónimo	Sí	Man (cis/trans)	Heterosexual	19	Rural	Science	2.º	Agree	Agree	Agree		Agree	Agree	Agree	Agree	Agree	Agree	Agree	Agree	Agree	Agree	Agree	Agree	Agree	Agree	Agree	Agree	Agree	Agree	9	6	12	3	10	24	38
270	2025-10-01 13:38:02	2025-10-01 13:41:07	anónimo	Sí	Woman (cis/trans)	Bisexual	22	Urban	Humanities	4.º	Disagree	Disagree	Agree		Disagree	Disagree	Disagree	Disagree	Disagree	Disagree	Disagree	Disagree	Disagree	Disagree	Disagree	Disagree	Disagree	Disagree	Disagree	Disagree	Disagree	Disagree	12	6	9	10	11	39	46
271	2025-10-01 13:36:36	2025-10-01 13:41:42	anónimo	Sí	Woman (cis/trans)	Heterosexual	18	Urban	Humanities	1.º	Agree	Agree	Neither agree nor disagree		Neither agree nor disagree	Neither agree nor disagree	Neither agree nor disagree	Neither agree nor disagree	Neither agree nor disagree	Disagree	Agree	Neither agree nor disagree	Neither agree nor disagree	Totally agree	Neither agree nor disagree	Totally disagree	Neither agree nor disagree	Neither agree nor disagree	Neither agree nor disagree	Neither agree nor disagree	Neither agree nor disagree	Neither agree nor disagree	11	10	7	8	11	38	29
272	2025-10-01 13:26:50	2025-10-01 13:43:08	anónimo	Sí	Woman (cis/trans)	Bisexual	18	Urban	Science	1.º	Agree	Agree	Neither agree nor disagree		Neither agree nor disagree	Neither agree nor disagree	Neither agree nor disagree	Disagree	Disagree	Disagree	Agree	Disagree	Disagree	Agree	Disagree	Totally disagree	Neither agree nor disagree	Neither agree nor disagree	Neither agree nor disagree	Neither agree nor disagree	Disagree	Disagree	11	8	10	10	7	40	47
273	2025-10-01 13:37:42	2025-10-01 13:43:31	anónimo	Sí	Man (cis/trans)	Heterosexual	18	Rural	Science	1.º	Agree	Agree	Agree		Agree	Agree	Agree	Agree	Agree	Agree	Agree	Agree	Agree	Agree	Totally agree	Agree	Agree	Agree	Agree	Agree	Agree	Agree	9	10	11	5	10	26	27
275	2025-10-01 13:32:04	2025-10-01 13:45:33	anónimo	Sí	Man (cis/trans)	Bisexual	23	Urban	Science	3.º	Agree	Agree	Disagree		Agree	Agree	Agree	Agree	Agree	Agree	Agree	Agree	Agree	Agree	Agree	Agree	Agree	Agree	Agree	Agree	Agree	Agree	5	12	13	8	14	34	48
276	2025-10-01 13:34:15	2025-10-01 13:45:54	anónimo	Sí	Man (cis/trans)	Bisexual	26	Urban	Science	3.º	Totally agree	Totally agree	Totally agree		Totally agree	Totally agree	Totally agree	Totally agree	Totally agree	Totally agree	Totally agree	Totally agree	Totally agree	Totally agree	Totally agree	Totally agree	Totally agree	Totally agree	Totally agree	Totally agree	Totally agree	Totally agree	12	6	8	12	11	39	26
278	2025-10-01 13:36:03	2025-10-01 13:50:02	anónimo	Sí	Man (cis/trans)	Heterosexual	19	Urban	Science	2.º	Agree	Neither agree nor disagree	Agree		Neither agree nor disagree	Neither agree nor disagree	Neither agree nor disagree	Neither agree nor disagree	Neither agree nor disagree	Neither agree nor disagree	Neither agree nor disagree	Neither agree nor disagree	Neither agree nor disagree	Neither agree nor disagree	Neither agree nor disagree	Neither agree nor disagree	Neither agree nor disagree	Neither agree nor disagree	Neither agree nor disagree	Neither agree nor disagree	Neither agree nor disagree	Neither agree nor disagree	10	11	14	8	8	32	27
279	2025-10-01 13:47:24	2025-10-01 13:52:08	anónimo	Sí	Woman (cis/trans)	Bisexual	26	Urban	Humanities	3.º	Totally disagree	Totally disagree	Totally disagree		Totally disagree	Totally disagree	Totally disagree	Totally disagree	Totally disagree	Totally disagree	Totally disagree	Totally disagree	Totally disagree	Totally disagree	Totally disagree	Totally disagree	Totally disagree	Totally disagree	Totally disagree	Totally disagree	Totally disagree	Totally disagree	9	11	8	5	10	36	46
280	2025-10-01 13:31:59	2025-10-01 13:53:12	anónimo	Sí	Man (cis/trans)	Heterosexual	20	Urban	Science	3.º	Totally agree	Totally agree	Totally agree		Totally agree	Totally agree	Totally agree	Totally agree	Totally agree	Totally agree	Totally agree	Totally agree	Totally agree	Totally agree	Totally agree	Totally agree	Totally agree	Totally agree	Totally agree	Totally agree	Totally agree	Totally agree	8	11	14	6	13	25	40
281	2025-10-01 13:52:30	2025-10-01 13:55:44	anónimo	Sí	Woman (cis/trans)	Homosexual	26	Urban	Science	4.º	Totally agree	Totally agree	Totally agree		Totally agree	Totally agree	Totally agree	Totally agree	Totally agree	Totally agree	Totally agree	Totally agree	Totally agree	Totally agree	Totally agree	Totally agree	Totally agree	Totally agree	Totally agree	Totally agree	Totally agree	Totally agree	8	12	13	10	12	32	40
282	2025-10-01 14:11:32	2025-10-01 14:13:58	anónimo	Sí	Man (cis/trans)	Prefiero no contestar	20	Urban	Science	2.º	Neither agree nor disagree	Neither agree nor disagree	Neither agree nor disagree		Totally disagree	Totally disagree	Totally disagree	Totally disagree	Totally disagree	Totally disagree	Totally disagree	Totally disagree	Totally disagree	Totally agree	Totally disagree	Totally disagree	Totally disagree	Totally disagree	Totally agree	Totally agree	Totally disagree	Totally disagree	14	7	5	14	14	42	39
283	2025-10-01 14:09:11	2025-10-01 14:14:57	anónimo	Sí	Woman (cis/trans)	Bisexual	25	Urban	Science	3.º	Neither agree nor disagree	Neither agree nor disagree	Neither agree nor disagree		Neither agree nor disagree	Neither agree nor disagree	Neither agree nor disagree	Neither agree nor disagree	Neither agree nor disagree	Totally disagree	Neither agree nor disagree	Neither agree nor disagree	Totally disagree	Totally agree	Neither agree nor disagree	Totally disagree	Neither agree nor disagree	Neither agree nor disagree	Totally disagree	Totally disagree	Neither agree nor disagree	Neither agree nor disagree	11	11	10	4	7	23	43
284	2025-10-01 14:11:44	2025-10-01 14:16:02	anónimo	Sí	Woman (cis/trans)	Bisexual	21	Urban	Humanities	4.º	Agree	Neither agree nor disagree	Neither agree nor disagree		Neither agree nor disagree	Neither agree nor disagree	Neither agree nor disagree	Neither agree nor disagree	Neither agree nor disagree	Neither agree nor disagree	Neither agree nor disagree	Neither agree nor disagree	Neither agree nor disagree	Neither agree nor disagree	Neither agree nor disagree	Neither agree nor disagree	Neither agree nor disagree	Neither agree nor disagree	Neither agree nor disagree	Neither agree nor disagree	Neither agree nor disagree	Neither agree nor disagree	11	12	11	10	10	33	29
285	2025-10-01 14:12:23	2025-10-01 14:26:59	anónimo	Sí	Woman (cis/trans)	Heterosexual	22	Urban	Humanities	3.º	Totally agree	Agree	Totally agree		Agree	Agree	Agree	Agree	Agree	Agree	Agree	Agree	Agree	Totally agree	Neither agree nor disagree	Agree	Agree	Agree	Agree	Agree	Agree	Agree	9	12	8	6	12	37	29
288	2025-10-01 14:28:03	2025-10-01 14:30:24	anónimo	Sí	Woman (cis/trans)	Heterosexual	19	Urban	Humanities	2.º	Totally agree	Totally agree	Totally agree		Totally agree	Totally agree	Totally agree	Totally agree	Totally agree	Totally agree	Totally agree	Totally agree	Totally agree	Totally agree	Totally agree	Totally agree	Totally agree	Totally agree	Totally agree	Totally agree	Totally agree	Totally agree	13	13	7	12	10	40	37
289	2025-10-01 14:46:37	2025-10-01 14:51:50	anónimo	Sí	Man (cis/trans)	Heterosexual	20	Urban	Science	2.º	Agree	Agree	Totally disagree		Neither agree nor disagree	Neither agree nor disagree	Neither agree nor disagree	Neither agree nor disagree	Neither agree nor disagree	Neither agree nor disagree	Neither agree nor disagree	Neither agree nor disagree	Neither agree nor disagree	Neither agree nor disagree	Neither agree nor disagree	Disagree	Neither agree nor disagree	Neither agree nor disagree	Neither agree nor disagree	Neither agree nor disagree	Neither agree nor disagree	Neither agree nor disagree	10	5	9	9	6	32	41
290	2025-10-01 14:46:24	2025-10-01 14:53:09	anónimo	Sí	Woman (cis/trans)	Bisexual	24	Urban	Science	1.º	Totally agree	Agree	Totally agree		Disagree	Disagree	Agree	Totally disagree	Totally disagree	Neither agree nor disagree	Agree	Disagree	Disagree	Totally agree	Disagree	Totally disagree	Agree	Totally disagree	Agree	Neither agree nor disagree	Totally disagree	Totally disagree	8	14	8	3	13	17	49
291	2025-10-01 14:50:50	2025-10-01 14:57:58	anónimo	Sí	Woman (cis/trans)	Heterosexual	20	Rural	Humanities	4.º	Totally agree	Agree	Neither agree nor disagree		Neither agree nor disagree	Neither agree nor disagree	Neither agree nor disagree	Neither agree nor disagree	Neither agree nor disagree	Neither agree nor disagree	Neither agree nor disagree	Neither agree nor disagree	Neither agree nor disagree	Agree	Neither agree nor disagree	Neither agree nor disagree	Agree	Neither agree nor disagree	Agree	Agree	Neither agree nor disagree	Neither agree nor disagree	11	12	8	8	10	40	36
292	2025-10-01 14:52:40	2025-10-01 14:59:14	anónimo	Sí	Woman (cis/trans)	Heterosexual	21	Rural	Science	4.º	Disagree	Agree	Disagree		Disagree	Disagree	Neither agree nor disagree	Neither agree nor disagree	Neither agree nor disagree	Disagree	Agree	Neither agree nor disagree	Neither agree nor disagree	Totally agree	Neither agree nor disagree	Disagree	Neither agree nor disagree	Neither agree nor disagree	Neither agree nor disagree	Neither agree nor disagree	Neither agree nor disagree	Neither agree nor disagree	9	13	8	12	11	34	41
293	2025-10-01 14:56:49	2025-10-01 15:01:13	anónimo	Sí	Man (cis/trans)	Heterosexual	21	Urban	Science	2.º	Totally disagree	Totally disagree	Totally disagree		Totally disagree	Totally disagree	Totally disagree	Totally disagree	Totally disagree	Totally disagree	Totally disagree	Totally disagree	Totally disagree	Totally disagree	Totally disagree	Totally disagree	Totally disagree	Totally disagree	Totally disagree	Totally disagree	Totally disagree	Totally disagree	8	4	10	6	10	33	48
294	2025-10-01 14:53:18	2025-10-01 15:04:39	anónimo	Sí	Man (cis/trans)	Heterosexual	19	Urban	Science	2.º	Agree	Agree	Disagree		Totally agree	Totally agree	Totally agree	Totally agree	Totally agree	Totally agree	Totally agree	Totally agree	Totally agree	Totally agree	Agree	Totally agree	Totally agree	Agree	Totally agree	Totally agree	Totally agree	Totally agree	9	7	13	2	11	28	43
295	2025-10-01 15:21:58	2025-10-01 15:27:00	anónimo	Sí	Woman (cis/trans)	Bisexual	23	Urban	Science	4.º	Disagree	Totally disagree	Disagree		Totally disagree	Totally disagree	Totally disagree	Totally disagree	Totally disagree	Totally disagree	Totally disagree	Totally disagree	Totally disagree	Totally disagree	Totally disagree	Totally disagree	Totally disagree	Totally disagree	Totally disagree	Totally disagree	Totally disagree	Totally disagree	11	9	9	8	12	30	48
296	2025-10-01 15:26:14	2025-10-01 15:31:47	anónimo	Sí	Woman (cis/trans)	Homosexual	18	Urban	Humanities	1.º	Neither agree nor disagree	Neither agree nor disagree	Totally disagree		Totally disagree	Totally disagree	Totally disagree	Totally disagree	Totally disagree	Totally disagree	Neither agree nor disagree	Totally disagree	Totally disagree	Neither agree nor disagree	Totally disagree	Totally disagree	Totally disagree	Totally disagree	Totally disagree	Totally disagree	Totally disagree	Totally disagree	12	13	3	5	11	42	40
297	2025-10-01 15:36:49	2025-10-01 15:41:21	anónimo	Sí	Woman (cis/trans)	Bisexual	20	Urban	Science	2.º	Agree	Agree	Agree		Totally disagree	Disagree	Disagree	Totally disagree	Totally disagree	Totally disagree	Totally agree	Neither agree nor disagree	Totally disagree	Totally agree	Totally disagree	Totally disagree	Agree	Disagree	Totally agree	Totally agree	Totally disagree	Totally disagree	13	5	8	10	14	34	23
298	2025-10-01 15:40:26	2025-10-01 15:45:39	anónimo	Sí	Man (cis/trans)	Heterosexual	26	Urban	Science	6.º	Totally agree	Totally agree	Totally agree		Totally agree	Totally agree	Totally agree	Totally agree	Totally agree	Totally agree	Totally agree	Totally agree	Totally agree	Totally agree	Totally agree	Totally agree	Totally agree	Totally agree	Totally agree	Totally agree	Totally agree	Totally agree	9	12	9	9	9	38	17
299	2025-10-01 15:48:06	2025-10-01 15:54:59	anónimo	Sí	Woman (cis/trans)	Heterosexual	18	Rural	Science	1.º	Neither agree nor disagree	Neither agree nor disagree	Neither agree nor disagree		Neither agree nor disagree	Agree	Agree	Totally agree	Totally disagree	Totally agree	Totally agree	Agree	Agree	Totally agree	Totally agree	Totally disagree	Totally agree	Totally agree	Totally agree	Agree	Neither agree nor disagree	Neither agree nor disagree	8	5	9	8	8	30	40
302	2025-10-01 16:13:03	2025-10-01 16:17:04	anónimo	Sí	Prefiero no contestar	Prefiero no contestar	18	Urban	Science	2.º	Totally agree	Totally agree	Disagree		Disagree	Agree	Agree	Agree	Disagree	Disagree	Agree	Disagree	Disagree	Agree	Agree	Disagree	Disagree	Agree	Agree	Agree	Agree	Agree	6	10	14	4	12	25	49
303	2025-10-01 16:20:41	2025-10-01 16:29:29	anónimo	Sí	Woman (cis/trans)	Homosexual	19	Urban	Science	3.º	Agree	Agree	Agree		Disagree	Disagree	Disagree	Disagree	Disagree	Totally disagree	Agree	Disagree	Disagree	Disagree	Disagree	Totally disagree	Disagree	Totally disagree	Totally disagree	Totally disagree	Totally disagree	Disagree	13	11	3	11	12	37	43
304	2025-10-01 16:32:02	2025-10-01 16:36:21	anónimo	Sí	Man (cis/trans)	Heterosexual	18	Urban	Science	1.º	Totally disagree	Totally disagree	Totally disagree		Totally disagree	Totally disagree	Totally disagree	Totally disagree	Totally disagree	Totally disagree	Totally disagree	Totally disagree	Totally disagree	Totally disagree	Totally disagree	Totally disagree	Totally disagree	Totally disagree	Totally disagree	Totally disagree	Totally disagree	Totally disagree	7	9	9	7	7	23	49
305	2025-10-01 16:39:19	2025-10-01 16:45:21	anónimo	Sí	Woman (cis/trans)	Bisexual	20	Urban	Humanities	4.º	Agree	Agree	Neither agree nor disagree		Disagree	Disagree	Neither agree nor disagree	Disagree	Disagree	Disagree	Neither agree nor disagree	Disagree	Disagree	Neither agree nor disagree	Disagree	Disagree	Disagree	Disagree	Neither agree nor disagree	Neither agree nor disagree	Disagree	Disagree	11	11	9	7	12	35	38
306	2025-10-01 18:00:38	2025-10-01 18:05:36	anónimo	Sí	Man (cis/trans)	Heterosexual	26	Urban	Science	1.º	Totally agree	Totally agree	Totally agree		Agree	Agree	Agree	Agree	Agree	Agree	Agree	Agree	Agree	Agree	Agree	Agree	Agree	Agree	Agree	Agree	Agree	Agree	13	11	10	9	9	35	28
307	2025-10-01 18:01:59	2025-10-01 18:05:51	anónimo	Sí	Woman (cis/trans)	Bisexual	26	Rural	Humanities	2.º	Totally disagree	Totally disagree	Totally disagree		Totally disagree	Totally disagree	Totally disagree	Totally disagree	Totally disagree	Totally disagree	Totally disagree	Totally disagree	Totally disagree	Totally disagree	Totally disagree	Totally disagree	Totally disagree	Totally disagree	Totally disagree	Totally disagree	Totally disagree	Totally disagree	9	10	7	5	11	34	49
308	2025-10-01 17:57:06	2025-10-01 18:34:27	anónimo	Sí	Man (cis/trans)	Bisexual	20	Urban	Science	4.º	Totally agree	Totally agree	Totally agree		Totally agree	Totally agree	Totally agree	Totally agree	Totally agree	Totally agree	Totally agree	Totally agree	Totally agree	Totally agree	Totally agree	Totally agree	Totally agree	Totally agree	Totally agree	Totally agree	Totally agree	Totally agree	11	10	12	7	11	33	38
309	2025-10-01 18:38:49	2025-10-01 18:43:49	anónimo	Sí	Woman (cis/trans)	Heterosexual	19	Urban	Humanities	3.º	Totally disagree	Totally disagree	Totally disagree		Totally disagree	Totally disagree	Totally disagree	Totally disagree	Totally disagree	Totally disagree	Totally disagree	Totally disagree	Totally disagree	Totally disagree	Totally disagree	Totally disagree	Totally disagree	Totally disagree	Totally disagree	Totally disagree	Totally disagree	Totally disagree	10	12	7	9	14	41	49
310	2025-10-01 18:38:56	2025-10-01 18:44:45	anónimo	Sí	Woman (cis/trans)	Homosexual	20	Rural	Science	3.º	Totally agree	Totally agree	Totally agree		Agree	Agree	Agree	Agree	Agree	Agree	Agree	Agree	Agree	Agree	Agree	Agree	Agree	Agree	Agree	Agree	Agree	Agree	12	12	8	6	11	31	24
311	2025-10-01 19:22:22	2025-10-01 19:26:38	anónimo	Sí	Man (cis/trans)	Heterosexual	20	Rural	Science	3.º	Agree	Agree	Agree		Agree	Agree	Agree	Agree	Agree	Agree	Agree	Agree	Agree	Agree	Agree	Agree	Agree	Agree	Agree	Agree	Agree	Agree	10	10	14	6	10	25	45
312	2025-10-01 19:21:21	2025-10-01 19:28:01	anónimo	Sí	Man (cis/trans)	Heterosexual	18	Urban	Science	1.º	Agree	Agree	Neither agree nor disagree		Agree	Agree	Agree	Agree	Agree	Agree	Agree	Agree	Agree	Agree	Agree	Agree	Agree	Agree	Agree	Agree	Agree	Agree	11	12	12	6	8	31	37
313	2025-10-01 19:33:07	2025-10-01 19:40:55	anónimo	Sí	Woman (cis/trans)	Bisexual	19	Urban	Science	3.º	Disagree	Totally disagree	Disagree		Totally disagree	Totally disagree	Totally disagree	Totally disagree	Totally disagree	Totally disagree	Totally agree	Disagree	Totally disagree	Totally agree	Totally disagree	Totally disagree	Disagree	Disagree	Neither agree nor disagree	Neither agree nor disagree	Totally disagree	Totally disagree	12	11	9	9	10	39	35
314	2025-10-01 20:34:13	2025-10-01 20:40:16	anónimo	Sí	Woman (cis/trans)	Asexual	21	Urban	Humanities	4.º	Disagree	Neither agree nor disagree	Totally disagree		Totally disagree	Totally disagree	Totally disagree	Totally disagree	Totally disagree	Totally disagree	Neither agree nor disagree	Totally disagree	Totally disagree	Neither agree nor disagree	Totally disagree	Totally disagree	Totally disagree	Totally disagree	Totally disagree	Totally disagree	Totally disagree	Totally disagree	13	7	8	8	7	39	49
315	2025-10-01 21:23:53	2025-10-01 21:29:05	anónimo	Sí	Woman (cis/trans)	Bisexual	23	Urban	Humanities	2.º	Disagree	Disagree	Totally disagree		Disagree	Disagree	Disagree	Disagree	Disagree	Disagree	Disagree	Disagree	Disagree	Disagree	Disagree	Disagree	Disagree	Disagree	Disagree	Disagree	Disagree	Disagree	13	13	5	5	11	33	49
316	2025-10-01 21:57:54	2025-10-01 22:02:55	anónimo	Sí	Woman (cis/trans)	Heterosexual	18	Urban	Humanities	1.º	Neither agree nor disagree	Neither agree nor disagree	Neither agree nor disagree		Agree	Agree	Totally agree	Totally agree	Agree	Neither agree nor disagree	Totally agree	Agree	Neither agree nor disagree	Totally agree	Agree	Neither agree nor disagree	Neither agree nor disagree	Neither agree nor disagree	Totally agree	Totally agree	Agree	Neither agree nor disagree	12	9	10	10	9	32	31
317	2025-10-01 21:48:16	2025-10-01 22:04:04	anónimo	Sí	Woman (cis/trans)	Heterosexual	23	Urban	Humanities	4.º	Agree	Neither agree nor disagree	Neither agree nor disagree		Agree	Agree	Agree	Agree	Agree	Agree	Agree	Agree	Agree	Agree	Agree	Agree	Agree	Agree	Agree	Agree	Agree	Agree	14	10	13	4	13	34	37
318	2025-10-01 22:01:43	2025-10-01 22:08:49	anónimo	Sí	Woman (cis/trans)	Asexual	18	Urban	Humanities	1.º	Neither agree nor disagree	Agree	Neither agree nor disagree		Agree	Agree	Agree	Agree	Agree	Agree	Agree	Agree	Agree	Agree	Agree	Agree	Agree	Agree	Agree	Agree	Agree	Agree	14	11	7	8	10	33	30
319	2025-10-01 22:27:51	2025-10-01 22:33:54	anónimo	Sí	Woman (cis/trans)	Heterosexual	18	Urban	Humanities	2.º	Disagree	Disagree	Totally disagree		Totally disagree	Totally disagree	Totally disagree	Totally disagree	Totally disagree	Totally disagree	Totally disagree	Totally disagree	Totally disagree	Totally disagree	Totally disagree	Totally disagree	Totally disagree	Totally disagree	Totally disagree	Totally disagree	Totally disagree	Totally disagree	12	2	10	5	9	32	31
320	2025-10-01 22:50:11	2025-10-01 22:56:54	anónimo	Sí	Woman (cis/trans)	Heterosexual	20	Urban	Science	4.º	Agree	Agree	Agree		Totally disagree	Totally disagree	Totally disagree	Totally disagree	Totally disagree	Totally disagree	Totally disagree	Totally disagree	Totally disagree	Totally disagree	Totally disagree	Totally disagree	Totally disagree	Totally disagree	Totally disagree	Totally disagree	Totally disagree	Totally disagree	11	12	9	5	8	36	44
321	2025-10-01 23:02:53	2025-10-01 23:11:35	anónimo	Sí	Prefiero no contestar	Prefiero no contestar	18	Urban	Science	2.º	Neither agree nor disagree	Agree	Neither agree nor disagree		Disagree	Disagree	Disagree	Disagree	Disagree	Disagree	Agree	Disagree	Disagree	Agree	Disagree	Disagree	Agree	Disagree	Disagree	Disagree	Disagree	Disagree	11	7	10	4	10	19	35
322	2025-10-01 23:12:52	2025-10-01 23:19:36	anónimo	Sí	Woman (cis/trans)	Bisexual	19	Urban	Humanities	2.º	Agree	Agree	Neither agree nor disagree		Agree	Agree	Agree	Agree	Agree	Agree	Agree	Agree	Agree	Agree	Agree	Agree	Agree	Agree	Agree	Agree	Agree	Agree	14	9	11	11	11	41	31
323	2025-10-01 23:19:13	2025-10-01 23:28:59	anónimo	Sí	Man (cis/trans)	Bisexual	24	Urban	Science	3.º	Neither agree nor disagree	Agree	Disagree		Neither agree nor disagree	Neither agree nor disagree	Neither agree nor disagree	Neither agree nor disagree	Neither agree nor disagree	Neither agree nor disagree	Totally agree	Agree	Agree	Totally agree	Disagree	Disagree	Agree	Agree	Agree	Agree	Agree	Agree	12	10	3	6	14	39	40
324	2025-10-02 02:13:04	2025-10-02 02:20:40	anónimo	Sí	Woman (cis/trans)	Heterosexual	18	Urban	Science	1.º	Neither agree nor disagree	Neither agree nor disagree	Neither agree nor disagree		Neither agree nor disagree	Neither agree nor disagree	Agree	Neither agree nor disagree	Agree	Neither agree nor disagree	Totally agree	Neither agree nor disagree	Neither agree nor disagree	Totally agree	Neither agree nor disagree	Neither agree nor disagree	Neither agree nor disagree	Neither agree nor disagree	Neither agree nor disagree	Neither agree nor disagree	Agree	Agree	8	7	9	7	7	26	35
325	2025-10-02 08:40:54	2025-10-02 08:45:16	anónimo	Sí	Woman (cis/trans)	Heterosexual	20	Urban	Science	4.º	Totally agree	Totally agree	Neither agree nor disagree		Neither agree nor disagree	Neither agree nor disagree	Neither agree nor disagree	Agree	Agree	Neither agree nor disagree	Totally agree	Agree	Agree	Totally agree	Totally disagree	Neither agree nor disagree	Agree	Neither agree nor disagree	Agree	Agree	Neither agree nor disagree	Neither agree nor disagree	11	13	11	11	11	29	32
326	2025-10-02 09:48:00	2025-10-02 10:02:28	anónimo	Sí	Man (cis/trans)	Heterosexual	21	Urban	Science	6.º	Totally agree	Totally agree	Totally agree		Agree	Agree	Agree	Agree	Agree	Agree	Agree	Agree	Agree	Agree	Totally disagree	Agree	Agree	Agree	Agree	Agree	Agree	Agree	8	8	8	8	8	22	49
330	2025-10-02 14:51:18	2025-10-02 14:55:04	anónimo	Sí	Woman (cis/trans)	Heterosexual	18	Rural	Science	1.º	Agree	Neither agree nor disagree	Agree		Totally disagree	Totally disagree	Totally disagree	Neither agree nor disagree	Neither agree nor disagree	Totally disagree	Agree	Agree	Totally disagree	Disagree	Totally disagree	Totally disagree	Totally disagree	Totally disagree	Agree	Agree	Totally disagree	Totally disagree	12	13	8	11	8	34	35
334	2025-10-02 16:38:59	2025-10-02 16:43:03	anónimo	Sí	Man (cis/trans)	Heterosexual	24	Rural	Science	3.º	Totally agree	Totally agree	Agree		Agree	Agree	Agree	Agree	Agree	Agree	Agree	Agree	Agree	Agree	Agree	Agree	Agree	Agree	Agree	Agree	Agree	Agree	11	4	8	4	5	34	48
335	2025-10-02 16:40:46	2025-10-02 16:44:45	anónimo	Sí	Woman (cis/trans)	Heterosexual	22	Urban	Science	2.º	Totally agree	Totally agree	Totally agree		Totally agree	Totally agree	Totally agree	Totally agree	Totally agree	Totally agree	Totally agree	Totally agree	Totally agree	Totally agree	Totally agree	Totally agree	Totally agree	Totally agree	Totally agree	Totally agree	Totally agree	Totally agree	13	12	13	12	12	27	49
336	2025-10-02 16:39:08	2025-10-02 16:44:59	anónimo	Sí	Woman (cis/trans)	Heterosexual	20	Urban	Science	4.º	Totally agree	Totally agree	Totally agree		Agree	Agree	Agree	Agree	Agree	Agree	Agree	Agree	Agree	Agree	Agree	Agree	Agree	Agree	Agree	Agree	Agree	Agree	11	13	7	8	11	34	14
337	2025-10-02 16:41:00	2025-10-02 16:45:13	anónimo	Sí	Woman (cis/trans)	Heterosexual	23	Urban	Science	4.º	Totally agree	Totally agree	Totally agree		Totally agree	Totally agree	Totally agree	Totally agree	Totally agree	Totally agree	Totally agree	Totally agree	Totally agree	Totally agree	Totally agree	Totally agree	Totally agree	Totally agree	Totally agree	Totally agree	Totally agree	Totally agree	12	9	7	13	11	40	32
338	2025-10-02 16:40:53	2025-10-02 16:45:49	anónimo	Sí	Woman (cis/trans)	Heterosexual	20	Urban	Science	3.º	Neither agree nor disagree	Agree	Disagree		Neither agree nor disagree	Neither agree nor disagree	Neither agree nor disagree	Totally disagree	Totally disagree	Totally disagree	Agree	Totally disagree	Totally disagree	Agree	Neither agree nor disagree	Totally disagree	Neither agree nor disagree	Neither agree nor disagree	Neither agree nor disagree	Neither agree nor disagree	Neither agree nor disagree	Neither agree nor disagree	10	7	9	7	8	35	42
339	2025-10-02 16:40:59	2025-10-02 16:46:09	anónimo	Sí	Man (cis/trans)	Heterosexual	18	Urban	Science	1.º	Agree	Agree	Agree		Agree	Agree	Agree	Agree	Agree	Agree	Agree	Agree	Agree	Agree	Agree	Agree	Agree	Agree	Agree	Agree	Agree	Agree	13	9	8	7	11	28	24
340	2025-10-02 16:41:47	2025-10-02 16:46:19	anónimo	Sí	Woman (cis/trans)	Heterosexual	18	Urban	Science	1.º	Totally disagree	Totally disagree	Totally disagree		Agree	Agree	Agree	Neither agree nor disagree	Disagree	Totally disagree	Totally agree	Disagree	Disagree	Totally agree	Disagree	Disagree	Totally agree	Neither agree nor disagree	Totally agree	Neither agree nor disagree	Totally agree	Totally agree	13	10	10	8	10	38	12
341	2025-10-02 16:39:56	2025-10-02 16:46:28	anónimo	Sí	Woman (cis/trans)	Heterosexual	23	Urban	Science	4.º	Totally agree	Totally agree	Disagree		Neither agree nor disagree	Neither agree nor disagree	Neither agree nor disagree	Agree	Agree	Neither agree nor disagree	Totally agree	Agree	Agree	Totally agree	Neither agree nor disagree	Totally disagree	Totally agree	Agree	Totally agree	Totally agree	Neither agree nor disagree	Neither agree nor disagree	14	12	8	4	7	34	32
342	2025-10-02 16:38:56	2025-10-02 16:46:38	anónimo	Sí	Woman (cis/trans)	Heterosexual	26	Urban	Science	4.º	Disagree	Disagree	Totally disagree		Totally disagree	Totally disagree	Totally disagree	Totally disagree	Totally disagree	Totally disagree	Totally disagree	Totally disagree	Totally disagree	Totally disagree	Totally disagree	Totally disagree	Totally disagree	Totally disagree	Totally disagree	Totally disagree	Totally disagree	Totally disagree	11	8	6	10	9	30	48
343	2025-10-02 16:39:34	2025-10-02 16:47:33	anónimo	Sí	Man (cis/trans)	Heterosexual	18	Urban	Science	1.º	Agree	Totally agree	Agree		Neither agree nor disagree	Neither agree nor disagree	Agree	Agree	Agree	Disagree	Totally agree	Agree	Agree	Totally agree	Neither agree nor disagree	Disagree	Totally agree	Disagree	Totally agree	Totally agree	Agree	Agree	13	8	13	5	8	31	25
344	2025-10-02 16:43:57	2025-10-02 16:48:10	anónimo	Sí	Man (cis/trans)	Bisexual	18	Urban	Science	1.º	Totally agree	Totally agree	Totally agree		Totally agree	Totally agree	Totally agree	Totally agree	Totally agree	Totally agree	Totally agree	Totally agree	Totally agree	Totally agree	Totally agree	Totally agree	Totally agree	Totally agree	Totally agree	Totally agree	Totally agree	Totally agree	12	7	11	4	12	37	28
345	2025-10-02 16:41:06	2025-10-02 16:48:46	anónimo	Sí	Man (cis/trans)	Heterosexual	20	Urban	Science	2.º	Totally agree	Totally agree	Totally agree		Totally agree	Totally agree	Totally agree	Totally agree	Totally agree	Totally agree	Totally agree	Totally agree	Totally agree	Totally agree	Totally agree	Totally agree	Totally agree	Totally agree	Totally agree	Totally agree	Totally agree	Totally agree	11	6	8	6	11	28	22
346	2025-10-02 16:39:04	2025-10-02 16:48:56	anónimo	Sí	Man (cis/trans)	Heterosexual	26	Rural	Science	4.º	Agree	Agree	Disagree		Agree	Agree	Agree	Agree	Agree	Agree	Agree	Agree	Agree	Agree	Agree	Agree	Agree	Agree	Agree	Agree	Agree	Agree	12	7	11	5	10	26	34
347	2025-10-02 16:43:52	2025-10-02 16:49:01	anónimo	Sí	Man (cis/trans)	Bisexual	18	Rural	Science	1.º	Neither agree nor disagree	Neither agree nor disagree	Neither agree nor disagree		Neither agree nor disagree	Neither agree nor disagree	Neither agree nor disagree	Neither agree nor disagree	Neither agree nor disagree	Neither agree nor disagree	Neither agree nor disagree	Neither agree nor disagree	Neither agree nor disagree	Neither agree nor disagree	Neither agree nor disagree	Neither agree nor disagree	Neither agree nor disagree	Neither agree nor disagree	Neither agree nor disagree	Neither agree nor disagree	Neither agree nor disagree	Neither agree nor disagree	9	10	8	5	10	33	42
348	2025-10-02 16:40:00	2025-10-02 16:49:03	anónimo	Sí	Man (cis/trans)	Heterosexual	20	Rural	Science	3.º	Agree	Agree	Agree		Totally agree	Totally agree	Totally agree	Totally agree	Totally agree	Totally agree	Totally agree	Totally agree	Totally agree	Totally agree	Totally agree	Totally agree	Totally agree	Totally agree	Totally agree	Totally agree	Totally agree	Totally agree	10	6	8	2	8	22	38
349	2025-10-02 16:39:51	2025-10-02 16:49:04	anónimo	Sí	Man (cis/trans)	Heterosexual	18	Urban	Science	1.º	Totally agree	Totally agree	Agree		Agree	Agree	Agree	Agree	Agree	Agree	Totally agree	Agree	Agree	Totally agree	Agree	Agree	Agree	Agree	Totally agree	Totally agree	Agree	Agree	10	13	10	12	12	33	31
350	2025-10-02 16:41:10	2025-10-02 16:49:09	anónimo	Sí	Woman (cis/trans)	Heterosexual	26	Urban	Science	4.º	Totally agree	Totally agree	Totally disagree		Agree	Agree	Agree	Agree	Agree	Agree	Agree	Agree	Agree	Agree	Agree	Agree	Agree	Neither agree nor disagree	Agree	Agree	Agree	Agree	13	10	9	7	9	33	33
351	2025-10-02 16:41:22	2025-10-02 16:49:25	anónimo	Sí	Woman (cis/trans)	Bisexual	18	Urban	Science	1.º	Totally disagree	Disagree	Totally disagree		Disagree	Disagree	Disagree	Disagree	Disagree	Disagree	Disagree	Disagree	Disagree	Disagree	Disagree	Disagree	Disagree	Disagree	Disagree	Disagree	Disagree	Disagree	12	12	8	6	7	32	39
352	2025-10-02 16:42:57	2025-10-02 16:50:31	anónimo	Sí	Man (cis/trans)	Heterosexual	18	Urban	Science	1.º	Totally agree	Totally agree	Totally agree		Totally agree	Totally agree	Totally agree	Totally agree	Totally agree	Totally agree	Totally agree	Totally agree	Totally agree	Totally agree	Totally agree	Totally agree	Totally agree	Totally agree	Totally agree	Totally agree	Totally agree	Totally agree	11	7	5	13	11	33	42
354	2025-10-02 16:43:42	2025-10-02 16:51:51	anónimo	Sí	No binario	Asexual	20	Urban	Science	4.º	Disagree	Agree	Neither agree nor disagree		Totally disagree	Totally disagree	Totally disagree	Disagree	Disagree	Disagree	Agree	Disagree	Totally disagree	Agree	Totally disagree	Totally disagree	Disagree	Disagree	Disagree	Disagree	Totally disagree	Totally disagree	5	8	7	9	9	33	31
355	2025-10-02 16:47:55	2025-10-02 16:52:02	anónimo	Sí	Man (cis/trans)	Bisexual	20	Urban	Science	3.º	Totally agree	Totally agree	Totally agree		Totally agree	Totally agree	Totally agree	Totally agree	Totally agree	Totally disagree	Totally agree	Totally agree	Totally agree	Totally agree	Totally agree	Totally agree	Totally agree	Totally agree	Totally agree	Totally agree	Totally agree	Totally agree	2	8	4	6	13	11	11
356	2025-10-02 16:46:32	2025-10-02 16:52:33	anónimo	Sí	Man (cis/trans)	Heterosexual	18	Urban	Science	1.º	Agree	Neither agree nor disagree	Agree		Neither agree nor disagree	Neither agree nor disagree	Neither agree nor disagree	Neither agree nor disagree	Neither agree nor disagree	Neither agree nor disagree	Neither agree nor disagree	Neither agree nor disagree	Neither agree nor disagree	Neither agree nor disagree	Neither agree nor disagree	Neither agree nor disagree	Neither agree nor disagree	Neither agree nor disagree	Neither agree nor disagree	Neither agree nor disagree	Neither agree nor disagree	Neither agree nor disagree	13	12	13	9	10	38	37
357	2025-10-02 16:45:53	2025-10-02 16:52:33	anónimo	Sí	Woman (cis/trans)	Bisexual	21	Urban	Science	4.º	Agree	Agree	Disagree		Disagree	Disagree	Neither agree nor disagree	Agree	Agree	Disagree	Agree	Agree	Agree	Agree	Agree	Disagree	Agree	Disagree	Agree	Agree	Disagree	Disagree	12	12	9	4	7	34	37
358	2025-10-02 16:44:15	2025-10-02 16:53:12	anónimo	Sí	Woman (cis/trans)	Bisexual	18	Urban	Science	1.º	Agree	Agree	Disagree		Agree	Agree	Agree	Agree	Agree	Agree	Agree	Agree	Agree	Agree	Agree	Agree	Agree	Agree	Agree	Agree	Agree	Agree	12	7	3	6	12	40	45
359	2025-10-02 16:39:23	2025-10-02 16:53:35	anónimo	Sí	Woman (cis/trans)	Homosexual	18	Rural	Science	1.º	Agree	Agree	Disagree		Agree	Agree	Agree	Agree	Agree	Agree	Agree	Agree	Agree	Agree	Agree	Agree	Agree	Agree	Agree	Agree	Agree	Agree	12	12	4	12	12	33	44
360	2025-10-02 16:48:41	2025-10-02 16:55:45	anónimo	Sí	Man (cis/trans)	Bisexual	18	Urban	Science	1.º	Disagree	Disagree	Totally disagree		Disagree	Disagree	Disagree	Disagree	Disagree	Disagree	Neither agree nor disagree	Disagree	Disagree	Agree	Disagree	Totally disagree	Neither agree nor disagree	Disagree	Neither agree nor disagree	Disagree	Disagree	Disagree	10	12	7	11	9	33	29
361	2025-10-02 16:48:53	2025-10-02 16:56:03	anónimo	Sí	Woman (cis/trans)	Heterosexual	20	Urban	Science	3.º	Neither agree nor disagree	Agree	Neither agree nor disagree		Agree	Neither agree nor disagree	Neither agree nor disagree	Agree	Agree	Disagree	Totally agree	Neither agree nor disagree	Agree	Totally agree	Neither agree nor disagree	Disagree	Agree	Agree	Totally agree	Totally agree	Neither agree nor disagree	Neither agree nor disagree	13	10	10	5	10	34	41
362	2025-10-02 16:50:32	2025-10-02 16:56:21	anónimo	Sí	Man (cis/trans)	Heterosexual	18	Urban	Science	1.º	Agree	Agree	Agree		Agree	Agree	Agree	Agree	Agree	Neither agree nor disagree	Agree	Agree	Neither agree nor disagree	Agree	Neither agree nor disagree	Neither agree nor disagree	Agree	Disagree	Agree	Agree	Agree	Agree	14	11	10	12	10	35	38
363	2025-10-02 16:44:45	2025-10-02 16:56:54	anónimo	Sí	Woman (cis/trans)	Heterosexual	26	Rural	Science	4.º	Totally agree	Totally agree	Disagree		Agree	Agree	Agree	Agree	Agree	Agree	Agree	Agree	Agree	Agree	Agree	Agree	Agree	Agree	Agree	Agree	Agree	Agree	12	10	7	5	8	32	30
364	2025-10-02 16:51:37	2025-10-02 16:57:38	anónimo	Sí	Woman (cis/trans)	Prefiero no contestar	23	Urban	Science	4.º	Agree	Agree	Neither agree nor disagree		Disagree	Neither agree nor disagree	Neither agree nor disagree	Agree	Neither agree nor disagree	Disagree	Agree	Totally agree	Agree	Totally agree	Disagree	Disagree	Totally agree	Agree	Totally agree	Totally agree	Neither agree nor disagree	Neither agree nor disagree	9	12	5	6	9	34	42
365	2025-10-02 16:54:18	2025-10-02 16:58:24	anónimo	Sí	Woman (cis/trans)	Heterosexual	18	Urban	Science	1.º	Agree	Agree	Neither agree nor disagree		Agree	Agree	Agree	Agree	Agree	Agree	Agree	Agree	Agree	Agree	Agree	Agree	Agree	Agree	Agree	Agree	Agree	Agree	6	7	8	8	4	27	27
366	2025-10-02 16:53:18	2025-10-02 16:58:44	anónimo	Sí	Man (cis/trans)	Heterosexual	21	Urban	Science	4.º	Totally agree	Totally agree	Totally agree		Totally agree	Totally agree	Totally agree	Totally agree	Totally agree	Totally agree	Totally agree	Totally agree	Totally agree	Totally agree	Totally agree	Totally agree	Totally agree	Totally agree	Totally agree	Totally agree	Totally agree	Totally agree	8	6	9	5	12	25	27
367	2025-10-02 16:49:04	2025-10-02 16:59:20	anónimo	Sí	Man (cis/trans)	Heterosexual	18	Urban	Science	1.º	Totally agree	Totally agree	Totally agree		Agree	Neither agree nor disagree	Agree	Agree	Agree	Neither agree nor disagree	Neither agree nor disagree	Agree	Neither agree nor disagree	Totally agree	Neither agree nor disagree	Neither agree nor disagree	Neither agree nor disagree	Neither agree nor disagree	Totally agree	Totally agree	Neither agree nor disagree	Neither agree nor disagree	9	10	9	7	12	29	28
368	2025-10-02 16:52:25	2025-10-02 17:00:18	anónimo	Sí	Man (cis/trans)	Heterosexual	18	Urban	Science	1.º	Neither agree nor disagree	Neither agree nor disagree	Agree		Disagree	Disagree	Disagree	Disagree	Disagree	Disagree	Disagree	Disagree	Disagree	Disagree	Disagree	Disagree	Disagree	Disagree	Disagree	Disagree	Disagree	Disagree	11	13	7	6	10	32	45
369	2025-10-02 16:56:41	2025-10-02 17:00:36	anónimo	Sí	Woman (cis/trans)	Heterosexual	19	Rural	Science	2.º	Agree	Neither agree nor disagree	Disagree		Totally disagree	Totally disagree	Totally disagree	Totally disagree	Totally disagree	Totally disagree	Totally disagree	Totally disagree	Totally disagree	Totally disagree	Totally disagree	Totally disagree	Totally disagree	Totally disagree	Totally disagree	Totally disagree	Totally disagree	Totally disagree	11	9	6	9	8	34	45
370	2025-10-02 16:56:34	2025-10-02 17:02:36	anónimo	Sí	Woman (cis/trans)	Asexual	22	Urban	Science	4.º	Totally agree	Totally agree	Totally agree		Totally agree	Totally agree	Totally agree	Totally agree	Totally agree	Totally agree	Totally agree	Totally agree	Totally agree	Totally agree	Totally agree	Totally agree	Totally agree	Totally agree	Totally agree	Totally agree	Totally agree	Totally agree	14	13	9	7	13	38	32
371	2025-10-02 16:42:07	2025-10-02 17:02:42	anónimo	Sí	Man (cis/trans)	Heterosexual	24	Urban	Science	4.º	Agree	Agree	Agree		Agree	Agree	Agree	Agree	Agree	Disagree	Totally agree	Agree	Agree	Totally agree	Totally agree	Disagree	Agree	Agree	Agree	Agree	Neither agree nor disagree	Neither agree nor disagree	13	12	7	10	13	39	36
372	2025-10-02 16:59:29	2025-10-02 17:05:35	anónimo	Sí	Man (cis/trans)	Heterosexual	20	Urban	Science	3.º	Totally agree	Totally agree	Neither agree nor disagree		Totally agree	Totally agree	Totally agree	Totally agree	Totally agree	Totally agree	Totally agree	Totally agree	Totally agree	Totally agree	Totally agree	Totally agree	Totally agree	Totally agree	Totally agree	Totally agree	Totally agree	Totally agree	12	13	8	9	10	33	23
373	2025-10-02 16:50:04	2025-10-02 17:07:14	anónimo	Sí	Man (cis/trans)	Heterosexual	20	Urban	Science	2.º	Agree	Agree	Agree		Agree	Agree	Agree	Neither agree nor disagree	Agree	Neither agree nor disagree	Totally agree	Agree	Neither agree nor disagree	Totally agree	Neither agree nor disagree	Neither agree nor disagree	Agree	Neither agree nor disagree	Agree	Agree	Agree	Agree	12	8	12	6	7	25	36
374	2025-10-02 17:05:00	2025-10-02 17:09:13	anónimo	Sí	Man (cis/trans)	Heterosexual	25	Urban	Science	4.º	Agree	Agree	Neither agree nor disagree		Agree	Agree	Agree	Agree	Agree	Agree	Agree	Agree	Agree	Agree	Agree	Agree	Agree	Agree	Agree	Agree	Agree	Agree	11	11	11	5	9	33	31
375	2025-10-02 17:05:28	2025-10-02 17:11:24	anónimo	Sí	Woman (cis/trans)	Heterosexual	20	Urban	Science	3.º	Agree	Agree	Disagree		Disagree	Disagree	Disagree	Disagree	Disagree	Disagree	Disagree	Disagree	Disagree	Disagree	Disagree	Disagree	Disagree	Disagree	Disagree	Disagree	Disagree	Disagree	12	14	10	14	12	40	32
376	2025-10-02 16:39:54	2025-10-02 17:11:33	anónimo	Sí	Woman (cis/trans)	Heterosexual	18	Urban	Science	1.º	Agree	Agree	Disagree		Disagree	Disagree	Disagree	Agree	Disagree	Disagree	Agree	Neither agree nor disagree	Disagree	Agree	Agree	Disagree	Disagree	Disagree	Agree	Agree	Disagree	Disagree	13	12	10	6	11	37	38
377	2025-10-02 17:09:38	2025-10-02 17:14:49	anónimo	Sí	Woman (cis/trans)	Bisexual	19	Urban	Science	2.º	Agree	Disagree	Disagree		Disagree	Disagree	Disagree	Disagree	Disagree	Disagree	Neither agree nor disagree	Disagree	Disagree	Neither agree nor disagree	Disagree	Disagree	Disagree	Disagree	Disagree	Disagree	Disagree	Disagree	9	12	6	9	11	25	37
378	2025-10-02 17:08:17	2025-10-02 17:15:54	anónimo	Sí	Man (cis/trans)	Heterosexual	21	Rural	Science	4.º	Neither agree nor disagree	Neither agree nor disagree	Neither agree nor disagree		Neither agree nor disagree	Neither agree nor disagree	Neither agree nor disagree	Neither agree nor disagree	Neither agree nor disagree	Neither agree nor disagree	Neither agree nor disagree	Neither agree nor disagree	Neither agree nor disagree	Neither agree nor disagree	Neither agree nor disagree	Neither agree nor disagree	Neither agree nor disagree	Neither agree nor disagree	Neither agree nor disagree	Neither agree nor disagree	Neither agree nor disagree	Neither agree nor disagree	11	9	11	11	11	31	38
379	2025-10-02 17:07:57	2025-10-02 17:17:42	anónimo	Sí	Man (cis/trans)	Heterosexual	18	Urban	Science	1.º	Totally agree	Agree	Agree		Neither agree nor disagree	Neither agree nor disagree	Agree	Agree	Agree	Agree	Totally agree	Agree	Agree	Totally agree	Neither agree nor disagree	Agree	Agree	Agree	Totally agree	Totally agree	Neither agree nor disagree	Neither agree nor disagree	11	11	13	4	11	26	29
380	2025-10-02 17:16:08	2025-10-02 17:21:00	anónimo	Sí	Prefiero no contestar	Prefiero no contestar	25	Urban	Science	2.º	Totally agree	Totally agree	Totally agree		Totally agree	Totally agree	Totally agree	Totally agree	Totally agree	Totally agree	Totally agree	Totally agree	Totally agree	Totally agree	Totally agree	Totally agree	Totally agree	Totally agree	Totally agree	Totally agree	Totally agree	Totally agree	13	13	5	10	14	37	42
381	2025-10-02 17:14:01	2025-10-02 17:22:06	anónimo	Sí	Woman (cis/trans)	Heterosexual	18	Urban	Science	1.º	Neither agree nor disagree	Neither agree nor disagree	Disagree		Neither agree nor disagree	Neither agree nor disagree	Neither agree nor disagree	Neither agree nor disagree	Neither agree nor disagree	Neither agree nor disagree	Neither agree nor disagree	Neither agree nor disagree	Neither agree nor disagree	Neither agree nor disagree	Neither agree nor disagree	Neither agree nor disagree	Neither agree nor disagree	Neither agree nor disagree	Neither agree nor disagree	Neither agree nor disagree	Neither agree nor disagree	Neither agree nor disagree	14	13	10	11	8	37	35
382	2025-10-02 17:20:11	2025-10-02 17:26:07	anónimo	Sí	Man (cis/trans)	Heterosexual	18	Urban	Science	1.º	Totally agree	Neither agree nor disagree	Neither agree nor disagree		Agree	Agree	Agree	Agree	Agree	Agree	Totally agree	Agree	Agree	Totally agree	Agree	Agree	Agree	Agree	Agree	Agree	Agree	Agree	9	13	5	11	10	30	31
383	2025-10-02 17:28:30	2025-10-02 17:33:29	anónimo	Sí	Man (cis/trans)	Heterosexual	18	Rural	Science	2.º	Agree	Agree	Agree		Agree	Agree	Agree	Agree	Agree	Agree	Agree	Agree	Agree	Totally agree	Agree	Disagree	Agree	Agree	Totally disagree	Totally disagree	Agree	Totally disagree	6	8	5	6	12	28	37
384	2025-10-02 17:32:16	2025-10-02 17:38:13	anónimo	Sí	Man (cis/trans)	Heterosexual	21	Urban	Science	4.º	Agree	Agree	Agree		Agree	Agree	Agree	Agree	Agree	Agree	Agree	Agree	Agree	Agree	Agree	Agree	Agree	Agree	Agree	Agree	Agree	Agree	10	11	8	11	7	30	40
385	2025-10-02 17:33:22	2025-10-02 17:39:10	anónimo	Sí	Woman (cis/trans)	Heterosexual	19	Urban	Science	3.º	Agree	Totally agree	Agree		Agree	Agree	Agree	Totally agree	Agree	Agree	Totally agree	Totally agree	Agree	Totally agree	Neither agree nor disagree	Neither agree nor disagree	Totally agree	Totally agree	Totally agree	Totally agree	Agree	Agree	11	11	8	9	10	34	36
386	2025-10-02 17:33:54	2025-10-02 17:39:17	anónimo	Sí	Man (cis/trans)	Bisexual	20	Urban	Science	3.º	Totally agree	Totally agree	Neither agree nor disagree		Agree	Agree	Agree	Agree	Agree	Agree	Agree	Agree	Agree	Agree	Agree	Agree	Agree	Agree	Agree	Agree	Agree	Agree	8	8	5	7	9	29	34
387	2025-10-02 17:40:03	2025-10-02 17:46:38	anónimo	Sí	Man (cis/trans)	Heterosexual	18	Urban	Science	1.º	Totally agree	Totally agree	Totally agree		Totally agree	Totally agree	Totally agree	Totally agree	Totally agree	Totally agree	Totally agree	Totally agree	Totally agree	Totally agree	Totally agree	Totally agree	Totally agree	Totally agree	Totally agree	Totally agree	Totally agree	Totally agree	12	12	14	8	9	28	28
388	2025-10-02 17:35:37	2025-10-02 17:47:09	anónimo	Sí	Man (cis/trans)	Heterosexual	26	Urban	Science	4.º	Neither agree nor disagree	Disagree	Neither agree nor disagree		Disagree	Disagree	Disagree	Disagree	Disagree	Disagree	Disagree	Disagree	Disagree	Disagree	Disagree	Disagree	Disagree	Disagree	Disagree	Disagree	Disagree	Disagree	9	5	7	8	12	41	49
390	2025-10-02 17:45:24	2025-10-02 17:50:43	anónimo	Sí	Woman (cis/trans)	Bisexual	18	Urban	Science	1.º	Totally agree	Agree	Totally agree		Disagree	Neither agree nor disagree	Neither agree nor disagree	Neither agree nor disagree	Neither agree nor disagree	Disagree	Agree	Neither agree nor disagree	Neither agree nor disagree	Agree	Neither agree nor disagree	Disagree	Agree	Agree	Agree	Agree	Neither agree nor disagree	Disagree	14	12	11	7	12	33	48
391	2025-10-02 17:42:11	2025-10-02 17:52:04	anónimo	Sí	Man (cis/trans)	Heterosexual	24	Urban	Science	4.º	Totally agree	Totally agree	Totally agree		Totally agree	Totally agree	Totally agree	Totally agree	Totally agree	Totally agree	Totally agree	Totally agree	Totally agree	Totally agree	Totally agree	Totally agree	Totally agree	Totally agree	Totally agree	Totally agree	Totally agree	Totally agree	12	10	14	8	8	34	29
392	2025-10-02 17:49:03	2025-10-02 17:52:45	anónimo	Sí	Woman (cis/trans)	Bisexual	26	Urban	Science	4.º	Totally disagree	Disagree	Totally disagree		Totally disagree	Totally disagree	Totally disagree	Totally disagree	Totally disagree	Totally disagree	Agree	Totally disagree	Totally disagree	Agree	Totally disagree	Totally disagree	Totally disagree	Totally disagree	Totally disagree	Totally disagree	Totally disagree	Totally disagree	12	3	5	2	11	31	42
393	2025-10-02 18:04:25	2025-10-02 18:09:26	anónimo	Sí	Woman (cis/trans)	Heterosexual	19	Urban	Science	2.º	Agree	Agree	Neither agree nor disagree		Neither agree nor disagree	Neither agree nor disagree	Neither agree nor disagree	Neither agree nor disagree	Neither agree nor disagree	Neither agree nor disagree	Neither agree nor disagree	Neither agree nor disagree	Neither agree nor disagree	Agree	Neither agree nor disagree	Neither agree nor disagree	Neither agree nor disagree	Neither agree nor disagree	Neither agree nor disagree	Neither agree nor disagree	Neither agree nor disagree	Neither agree nor disagree	12	9	7	5	9	31	31
395	2025-10-02 18:01:41	2025-10-02 18:13:39	anónimo	Sí	Woman (cis/trans)	Heterosexual	19	Rural	Science	3.º	Agree	Totally agree	Totally disagree		Agree	Agree	Agree	Agree	Agree	Agree	Totally agree	Agree	Agree	Totally agree	Agree	Agree	Totally agree	Agree	Agree	Agree	Agree	Agree	12	11	11	8	9	41	23
396	2025-10-02 18:07:46	2025-10-02 18:17:03	anónimo	Sí	Woman (cis/trans)	Bisexual	18	Urban	Science	1.º	Disagree	Disagree	Totally disagree		Totally disagree	Totally disagree	Totally disagree	Totally disagree	Totally disagree	Totally disagree	Neither agree nor disagree	Disagree	Disagree	Neither agree nor disagree	Totally disagree	Totally disagree	Disagree	Totally disagree	Disagree	Disagree	Totally disagree	Totally disagree	13	8	11	3	11	35	46
397	2025-10-02 18:13:18	2025-10-02 18:19:15	anónimo	Sí	Man (cis/trans)	Heterosexual	21	Urban	Science	4.º	Neither agree nor disagree	Neither agree nor disagree	Agree		Neither agree nor disagree	Neither agree nor disagree	Neither agree nor disagree	Neither agree nor disagree	Neither agree nor disagree	Neither agree nor disagree	Totally agree	Neither agree nor disagree	Neither agree nor disagree	Totally agree	Neither agree nor disagree	Neither agree nor disagree	Agree	Agree	Neither agree nor disagree	Neither agree nor disagree	Neither agree nor disagree	Neither agree nor disagree	12	11	11	6	11	28	33
398	2025-10-02 18:14:43	2025-10-02 18:20:41	anónimo	Sí	Woman (cis/trans)	Heterosexual	20	Rural	Science	3.º	Disagree	Neither agree nor disagree	Disagree		Neither agree nor disagree	Neither agree nor disagree	Neither agree nor disagree	Neither agree nor disagree	Neither agree nor disagree	Neither agree nor disagree	Neither agree nor disagree	Neither agree nor disagree	Neither agree nor disagree	Neither agree nor disagree	Neither agree nor disagree	Neither agree nor disagree	Neither agree nor disagree	Neither agree nor disagree	Neither agree nor disagree	Neither agree nor disagree	Neither agree nor disagree	Neither agree nor disagree	12	10	10	9	13	30	39
399	2025-10-02 18:12:59	2025-10-02 18:21:30	anónimo	Sí	Man (cis/trans)	Heterosexual	20	Urban	Science	4.º	Agree	Agree	Agree		Totally disagree	Totally disagree	Totally disagree	Totally disagree	Totally disagree	Totally disagree	Totally disagree	Totally disagree	Totally disagree	Totally disagree	Totally disagree	Totally disagree	Totally disagree	Totally disagree	Totally disagree	Totally disagree	Totally disagree	Totally disagree	12	12	11	12	10	40	45
400	2025-10-02 18:22:16	2025-10-02 18:26:17	anónimo	Sí	Woman (cis/trans)	Heterosexual	21	Urban	Science	4.º	Agree	Agree	Agree		Agree	Agree	Agree	Agree	Agree	Agree	Agree	Agree	Agree	Agree	Agree	Agree	Agree	Agree	Agree	Agree	Agree	Agree	13	13	12	10	12	39	25
401	2025-10-02 18:21:42	2025-10-02 18:27:52	anónimo	Sí	Woman (cis/trans)	Heterosexual	20	Urban	Science	3.º	Disagree	Neither agree nor disagree	Totally disagree		Totally disagree	Totally disagree	Totally disagree	Totally disagree	Totally disagree	Totally disagree	Totally agree	Totally disagree	Totally disagree	Totally agree	Totally disagree	Totally disagree	Neither agree nor disagree	Disagree	Totally disagree	Totally disagree	Totally disagree	Totally disagree	9	10	8	11	7	35	34
402	2025-10-02 18:12:10	2025-10-02 18:28:17	anónimo	Sí	Woman (cis/trans)	Heterosexual	26	Rural	Science	4.º	Neither agree nor disagree	Agree	Neither agree nor disagree		Disagree	Neither agree nor disagree	Disagree	Agree	Neither agree nor disagree	Totally disagree	Totally agree	Agree	Neither agree nor disagree	Totally agree	Totally disagree	Disagree	Totally agree	Agree	Neither agree nor disagree	Agree	Neither agree nor disagree	Neither agree nor disagree	11	6	8	4	9	27	35
404	2025-10-02 18:34:58	2025-10-02 18:42:26	anónimo	Sí	Woman (cis/trans)	Asexual	19	Urban	Science	2.º	Totally agree	Totally agree	Agree		Agree	Agree	Agree	Agree	Agree	Agree	Totally agree	Agree	Agree	Totally agree	Agree	Agree	Totally agree	Agree	Agree	Agree	Agree	Agree	9	8	6	4	11	37	45
405	2025-10-02 18:38:54	2025-10-02 18:47:01	anónimo	Sí	Woman (cis/trans)	Heterosexual	22	Urban	Science	4.º	Totally disagree	Totally disagree	Totally disagree		Totally disagree	Totally disagree	Totally disagree	Totally disagree	Totally disagree	Totally disagree	Totally disagree	Totally disagree	Totally disagree	Totally disagree	Totally disagree	Totally disagree	Totally disagree	Totally disagree	Totally disagree	Totally disagree	Totally disagree	Totally disagree	14	14	10	8	9	36	49
407	2025-10-02 18:50:12	2025-10-02 18:56:44	anónimo	Sí	Woman (cis/trans)	Heterosexual	23	Urban	Science	3.º	Agree	Agree	Agree		Agree	Agree	Agree	Agree	Agree	Agree	Agree	Agree	Agree	Agree	Agree	Agree	Agree	Agree	Agree	Agree	Agree	Agree	13	11	14	8	12	35	34
408	2025-10-02 18:57:29	2025-10-02 18:57:56	anónimo	Sí	Woman (cis/trans)	Heterosexual	18	Urban	Science	1.º	Totally agree	Agree	Disagree		Agree	Agree	Agree	Agree	Agree	Agree	Totally agree	Agree	Agree	Totally agree	Disagree	Disagree	Totally agree	Neither agree nor disagree	Agree	Agree	Agree	Agree	7	11	8	3	10	31	31
409	2025-10-02 18:52:44	2025-10-02 19:02:23	anónimo	Sí	Man (cis/trans)	Heterosexual	18	Urban	Science	1.º	Totally agree	Totally agree	Agree		Neither agree nor disagree	Neither agree nor disagree	Agree	Neither agree nor disagree	Neither agree nor disagree	Neither agree nor disagree	Neither agree nor disagree	Neither agree nor disagree	Neither agree nor disagree	Neither agree nor disagree	Agree	Neither agree nor disagree	Neither agree nor disagree	Neither agree nor disagree	Agree	Agree	Neither agree nor disagree	Neither agree nor disagree	11	11	11	8	11	27	40
410	2025-10-02 19:08:51	2025-10-02 19:17:23	anónimo	Sí	Man (cis/trans)	Prefiero no contestar	18	Urban	Science	1.º	Agree	Agree	Agree		Agree	Agree	Agree	Agree	Agree	Agree	Agree	Agree	Agree	Agree	Agree	Agree	Agree	Agree	Agree	Agree	Agree	Agree	12	12	10	5	11	33	36
411	2025-10-02 19:31:24	2025-10-02 19:35:41	anónimo	Sí	Man (cis/trans)	Heterosexual	20	Urban	Science	3.º	Agree	Agree	Agree		Agree	Agree	Agree	Agree	Agree	Neither agree nor disagree	Agree	Agree	Agree	Agree	Neither agree nor disagree	Neither agree nor disagree	Agree	Agree	Agree	Agree	Agree	Agree	11	11	6	11	6	33	25
412	2025-10-02 19:31:31	2025-10-02 19:41:02	anónimo	Sí	Woman (cis/trans)	Asexual	19	Urban	Science	2.º	Agree	Agree	Neither agree nor disagree		Neither agree nor disagree	Neither agree nor disagree	Neither agree nor disagree	Neither agree nor disagree	Neither agree nor disagree	Neither agree nor disagree	Neither agree nor disagree	Neither agree nor disagree	Neither agree nor disagree	Agree	Neither agree nor disagree	Neither agree nor disagree	Neither agree nor disagree	Neither agree nor disagree	Neither agree nor disagree	Neither agree nor disagree	Neither agree nor disagree	Neither agree nor disagree	8	7	7	5	9	30	35
414	2025-10-02 20:08:53	2025-10-02 20:13:27	anónimo	Sí	Woman (cis/trans)	Heterosexual	21	Urban	Science	4.º	Agree	Totally agree	Totally agree		Agree	Agree	Agree	Agree	Agree	Agree	Agree	Agree	Agree	Agree	Agree	Agree	Agree	Agree	Agree	Agree	Agree	Agree	11	12	9	13	12	40	38
415	2025-10-02 20:07:05	2025-10-02 20:14:20	anónimo	Sí	Man (cis/trans)	Heterosexual	20	Urban	Science	3.º	Neither agree nor disagree	Agree	Neither agree nor disagree		Agree	Agree	Agree	Agree	Agree	Agree	Totally agree	Agree	Agree	Totally agree	Agree	Agree	Agree	Agree	Agree	Agree	Agree	Agree	10	13	11	4	10	28	49
416	2025-10-02 20:05:45	2025-10-02 20:16:40	anónimo	Sí	Woman (cis/trans)	Prefiero no contestar	19	Urban	Science	2.º	Neither agree nor disagree	Totally agree	Neither agree nor disagree		Agree	Agree	Agree	Agree	Agree	Agree	Agree	Agree	Agree	Agree	Agree	Agree	Agree	Agree	Agree	Agree	Agree	Agree	14	13	7	4	11	36	24
417	2025-10-02 20:28:12	2025-10-02 20:39:52	anónimo	Sí	Man (cis/trans)	Homosexual	19	Urban	Science	2.º	Agree	Totally agree	Neither agree nor disagree		Agree	Agree	Agree	Agree	Agree	Agree	Agree	Agree	Agree	Agree	Agree	Agree	Agree	Agree	Agree	Agree	Agree	Agree	6	9	6	4	12	25	40
418	2025-10-02 20:52:57	2025-10-02 20:56:41	anónimo	Sí	Woman (cis/trans)	Homosexual	22	Urban	Science	4.º	Totally agree	Totally agree	Totally agree		Totally agree	Totally agree	Totally agree	Totally agree	Totally agree	Totally agree	Totally agree	Totally agree	Totally agree	Totally agree	Totally agree	Totally agree	Totally agree	Totally agree	Totally agree	Totally agree	Totally agree	Totally agree	10	9	5	4	8	35	35
419	2025-10-02 20:52:57	2025-10-02 20:56:41	anónimo	Sí	Woman (cis/trans)	Homosexual	22	Urban	Science	4.º	Totally agree	Totally agree	Totally agree		Totally agree	Totally agree	Totally agree	Totally agree	Totally agree	Totally agree	Totally agree	Totally agree	Totally agree	Totally agree	Totally agree	Totally agree	Totally agree	Totally agree	Totally agree	Totally agree	Totally agree	Totally agree	10	9	5	4	8	35	35
420	2025-10-02 21:08:41	2025-10-02 21:15:11	anónimo	Sí	Woman (cis/trans)	Heterosexual	19	Rural	Science	2.º	Agree	Agree	Agree		Agree	Agree	Agree	Agree	Agree	Agree	Agree	Agree	Agree	Agree	Agree	Agree	Agree	Agree	Agree	Agree	Agree	Agree	12	11	11	8	9	31	46
421	2025-10-02 21:10:43	2025-10-02 21:15:53	anónimo	Sí	Man (cis/trans)	Heterosexual	22	Rural	Science	4.º	Totally agree	Totally agree	Agree		Agree	Agree	Agree	Agree	Agree	Agree	Agree	Agree	Agree	Agree	Agree	Agree	Agree	Agree	Agree	Agree	Agree	Agree	12	11	11	11	7	29	35
422	2025-10-02 21:39:19	2025-10-02 21:50:28	anónimo	Sí	Man (cis/trans)	Homosexual	21	Rural	Science	4.º	Totally agree	Totally agree	Totally agree		Totally agree	Totally agree	Totally agree	Totally agree	Totally agree	Totally agree	Totally agree	Totally agree	Totally agree	Totally agree	Totally agree	Totally agree	Totally agree	Totally agree	Totally agree	Totally agree	Totally agree	Totally agree	8	12	13	9	8	24	34
423	2025-10-02 21:56:53	2025-10-02 22:01:24	anónimo	Sí	Prefiero no contestar	Prefiero no contestar	18	Urban	Science	2.º	Totally agree	Totally agree	Totally agree		Totally agree	Totally agree	Totally agree	Totally agree	Totally agree	Totally agree	Totally agree	Totally agree	Totally agree	Totally agree	Disagree	Totally agree	Totally agree	Totally agree	Totally agree	Totally agree	Totally agree	Totally agree	10	10	5	4	9	24	7
424	2025-10-02 22:16:41	2025-10-02 22:25:59	anónimo	Sí	Man (cis/trans)	Heterosexual	18	Urban	Science	1.º	Totally agree	Agree	Neither agree nor disagree		Agree	Agree	Agree	Agree	Agree	Agree	Agree	Agree	Agree	Agree	Agree	Agree	Agree	Agree	Agree	Agree	Agree	Agree	8	9	7	2	4	26	36
425	2025-10-02 22:33:34	2025-10-02 22:38:42	anónimo	Sí	Woman (cis/trans)	Heterosexual	21	Urban	Science	4.º	Neither agree nor disagree	Agree	Neither agree nor disagree		Neither agree nor disagree	Neither agree nor disagree	Neither agree nor disagree	Neither agree nor disagree	Neither agree nor disagree	Neither agree nor disagree	Neither agree nor disagree	Neither agree nor disagree	Neither agree nor disagree	Neither agree nor disagree	Neither agree nor disagree	Neither agree nor disagree	Neither agree nor disagree	Neither agree nor disagree	Neither agree nor disagree	Neither agree nor disagree	Neither agree nor disagree	Neither agree nor disagree	11	9	5	10	5	39	33
426	2025-10-02 12:11:45	2025-10-03 00:03:40	anónimo	Sí	Woman (cis/trans)	Heterosexual	18	Urban	Humanities	1.º	Neither agree nor disagree	Neither agree nor disagree	Agree		Neither agree nor disagree	Neither agree nor disagree	Neither agree nor disagree	Neither agree nor disagree	Neither agree nor disagree	Neither agree nor disagree	Neither agree nor disagree	Neither agree nor disagree	Neither agree nor disagree	Neither agree nor disagree	Neither agree nor disagree	Neither agree nor disagree	Neither agree nor disagree	Neither agree nor disagree	Neither agree nor disagree	Neither agree nor disagree	Neither agree nor disagree	Neither agree nor disagree	13	10	10	8	12	34	47
427	2025-10-03 00:56:09	2025-10-03 01:02:05	anónimo	Sí	Woman (cis/trans)	Heterosexual	22	Rural	Science	4.º	Agree	Agree	Totally disagree		Totally disagree	Totally disagree	Totally disagree	Totally disagree	Totally disagree	Totally disagree	Agree	Totally disagree	Totally disagree	Agree	Totally disagree	Totally disagree	Totally disagree	Totally disagree	Totally disagree	Totally disagree	Totally disagree	Totally disagree	13	13	8	13	14	41	15
428	2025-10-03 01:06:59	2025-10-03 01:11:37	anónimo	Sí	Woman (cis/trans)	Bisexual	21	Urban	Science	4.º	Totally agree	Agree	Neither agree nor disagree		Disagree	Disagree	Disagree	Disagree	Disagree	Disagree	Agree	Agree	Disagree	Agree	Disagree	Disagree	Agree	Disagree	Agree	Agree	Disagree	Disagree	14	10	11	6	11	35	39
429	2025-10-03 07:39:34	2025-10-03 07:49:10	anónimo	Sí	Man (cis/trans)	Heterosexual	18	Rural	Science	1.º	Agree	Neither agree nor disagree	Agree		Neither agree nor disagree	Neither agree nor disagree	Neither agree nor disagree	Neither agree nor disagree	Neither agree nor disagree	Neither agree nor disagree	Neither agree nor disagree	Neither agree nor disagree	Neither agree nor disagree	Neither agree nor disagree	Neither agree nor disagree	Neither agree nor disagree	Neither agree nor disagree	Neither agree nor disagree	Neither agree nor disagree	Neither agree nor disagree	Neither agree nor disagree	Neither agree nor disagree	13	8	12	3	8	27	37
430	2025-10-03 07:53:53	2025-10-03 07:58:28	anónimo	Sí	Woman (cis/trans)	Heterosexual	22	Urban	Science	4.º	Totally agree	Totally agree	Totally agree		Totally agree	Totally agree	Totally agree	Totally agree	Totally agree	Totally agree	Totally agree	Totally agree	Totally agree	Totally agree	Totally agree	Totally agree	Totally agree	Totally agree	Totally agree	Totally agree	Totally agree	Totally agree	8	9	14	6	11	19	22
431	2025-10-03 08:10:56	2025-10-03 08:15:49	anónimo	Sí	Woman (cis/trans)	Prefiero no contestar	19	Urban	Science	2.º	Agree	Agree	Agree		Agree	Agree	Agree	Agree	Agree	Agree	Neither agree nor disagree	Agree	Neither agree nor disagree	Neither agree nor disagree	Agree	Agree	Agree	Agree	Agree	Agree	Agree	Agree	10	6	5	4	8	30	34
432	2025-10-01 13:30:49	2025-10-03 08:32:02	anónimo	Sí	Woman (cis/trans)	Heterosexual	18	Urban	Humanities	1.º	Disagree	Disagree	Totally disagree		Totally disagree	Totally disagree	Totally disagree	Totally disagree	Totally disagree	Totally disagree	Totally disagree	Totally disagree	Totally disagree	Totally disagree	Totally disagree	Totally disagree	Totally disagree	Totally disagree	Totally disagree	Totally disagree	Totally disagree	Totally disagree	12	9	8	9	11	34	47
433	2025-10-03 08:31:45	2025-10-03 08:36:39	anónimo	Sí	Woman (cis/trans)	Prefiero no contestar	26	Urban	Science	4.º	Agree	Agree	Agree		Agree	Agree	Agree	Agree	Agree	Agree	Totally agree	Agree	Agree	Totally agree	Agree	Agree	Agree	Agree	Totally agree	Totally agree	Agree	Agree	7	10	12	10	12	29	32
434	2025-10-03 08:32:15	2025-10-03 08:40:41	anónimo	Sí	Man (cis/trans)	Heterosexual	22	Urban	Science	4.º	Neither agree nor disagree	Agree	Disagree		Agree	Agree	Agree	Agree	Agree	Agree	Totally agree	Agree	Agree	Totally agree	Neither agree nor disagree	Agree	Totally agree	Agree	Agree	Agree	Agree	Agree	14	8	10	5	11	26	37
435	2025-10-03 08:35:54	2025-10-03 08:44:11	anónimo	Sí	Man (cis/trans)	Heterosexual	21	Urban	Science	4.º	Totally agree	Totally agree	Agree		Totally agree	Totally agree	Totally agree	Totally agree	Totally agree	Totally agree	Totally agree	Totally agree	Totally agree	Totally agree	Totally agree	Totally agree	Totally agree	Totally agree	Totally agree	Totally agree	Totally agree	Totally agree	9	10	13	5	8	32	30
436	2025-10-03 08:39:23	2025-10-03 08:45:57	anónimo	Sí	Woman (cis/trans)	Heterosexual	18	Urban	Science	1.º	Agree	Totally agree	Agree		Neither agree nor disagree	Neither agree nor disagree	Neither agree nor disagree	Agree	Neither agree nor disagree	Neither agree nor disagree	Agree	Agree	Agree	Totally agree	Agree	Disagree	Totally agree	Neither agree nor disagree	Totally agree	Totally agree	Agree	Neither agree nor disagree	9	13	7	11	9	40	41
438	2025-10-03 08:49:53	2025-10-03 08:56:36	anónimo	Sí	Man (cis/trans)	Homosexual	23	Rural	Science	4.º	Totally agree	Totally agree	Totally agree		Totally agree	Totally agree	Totally agree	Totally agree	Totally agree	Totally agree	Totally agree	Totally agree	Totally agree	Totally agree	Totally agree	Totally agree	Totally agree	Totally agree	Totally agree	Totally agree	Totally agree	Totally agree	12	13	13	9	10	30	18
439	2025-10-03 09:00:29	2025-10-03 09:04:24	anónimo	Sí	Man (cis/trans)	Heterosexual	23	Rural	Science	3.º	Neither agree nor disagree	Neither agree nor disagree	Agree		Totally agree	Totally agree	Totally agree	Totally agree	Totally agree	Neither agree nor disagree	Totally agree	Totally agree	Totally agree	Totally agree	Neither agree nor disagree	Neither agree nor disagree	Totally agree	Totally agree	Totally agree	Totally agree	Totally agree	Totally agree	11	7	13	14	13	41	37
440	2025-10-03 09:01:38	2025-10-03 09:08:35	anónimo	Sí	Woman (cis/trans)	Bisexual	20	Urban	Science	4.º	Neither agree nor disagree	Neither agree nor disagree	Neither agree nor disagree		Neither agree nor disagree	Neither agree nor disagree	Neither agree nor disagree	Neither agree nor disagree	Neither agree nor disagree	Neither agree nor disagree	Neither agree nor disagree	Neither agree nor disagree	Neither agree nor disagree	Neither agree nor disagree	Neither agree nor disagree	Neither agree nor disagree	Neither agree nor disagree	Neither agree nor disagree	Neither agree nor disagree	Neither agree nor disagree	Neither agree nor disagree	Neither agree nor disagree	7	11	11	13	9	39	39
441	2025-10-03 09:08:24	2025-10-03 09:13:12	anónimo	Sí	Man (cis/trans)	Heterosexual	23	Urban	Science	4.º	Agree	Totally agree	Agree		Agree	Agree	Agree	Agree	Agree	Agree	Totally agree	Agree	Agree	Totally agree	Agree	Agree	Agree	Agree	Agree	Agree	Agree	Agree	8	12	10	8	9	29	39
443	2025-10-03 09:37:42	2025-10-03 09:44:25	anónimo	Sí	Woman (cis/trans)	Heterosexual	19	Urban	Science	2.º	Totally agree	Totally agree	Neither agree nor disagree		Agree	Agree	Totally agree	Agree	Agree	Agree	Agree	Agree	Agree	Agree	Agree	Agree	Agree	Agree	Agree	Agree	Agree	Agree	13	9	13	3	10	34	32
444	2025-10-03 09:39:50	2025-10-03 09:46:45	anónimo	Sí	Man (cis/trans)	Heterosexual	23	Urban	Science	4.º	Agree	Agree	Agree		Agree	Agree	Agree	Agree	Agree	Agree	Agree	Agree	Agree	Agree	Agree	Agree	Agree	Agree	Agree	Agree	Agree	Agree	11	14	13	10	9	31	37
445	2025-10-03 09:53:17	2025-10-03 09:57:21	anónimo	Sí	Man (cis/trans)	Heterosexual	21	Urban	Science	4.º	Totally agree	Totally agree	Totally agree		Totally agree	Totally agree	Totally agree	Totally agree	Totally agree	Totally agree	Totally agree	Totally agree	Totally agree	Totally agree	Totally agree	Totally agree	Totally agree	Totally agree	Totally agree	Totally agree	Totally agree	Totally agree	11	12	11	9	10	33	36
446	2025-10-03 10:00:18	2025-10-03 10:08:43	anónimo	Sí	Man (cis/trans)	Heterosexual	19	Urban	Science	2.º	Agree	Agree	Neither agree nor disagree		Neither agree nor disagree	Agree	Agree	Agree	Agree	Agree	Agree	Agree	Agree	Totally agree	Agree	Agree	Totally agree	Disagree	Totally agree	Totally agree	Agree	Agree	9	11	10	8	7	33	35
447	2025-10-03 10:12:47	2025-10-03 10:16:55	anónimo	Sí	Man (cis/trans)	Heterosexual	26	Urban	Science	4.º	Agree	Agree	Neither agree nor disagree		Agree	Agree	Agree	Agree	Agree	Agree	Agree	Agree	Agree	Agree	Agree	Agree	Agree	Agree	Agree	Agree	Agree	Agree	11	9	10	7	8	28	18
449	2025-10-03 10:33:30	2025-10-03 10:37:50	anónimo	Sí	No binario	Bisexual	21	Rural	Science	4.º	Disagree	Agree	Agree		Disagree	Disagree	Agree	Agree	Neither agree nor disagree	Disagree	Totally agree	Totally agree	Agree	Totally agree	Agree	Disagree	Agree	Agree	Totally agree	Totally agree	Neither agree nor disagree	Neither agree nor disagree	8	5	4	10	11	33	42
450	2025-10-03 10:38:33	2025-10-03 10:42:50	anónimo	Sí	Woman (cis/trans)	Bisexual	19	Rural	Humanities	1.º	Agree	Agree	Agree		Agree	Agree	Agree	Agree	Agree	Agree	Agree	Agree	Agree	Agree	Agree	Agree	Agree	Agree	Agree	Agree	Agree	Agree	9	5	5	9	5	29	29
451	2025-10-03 10:51:28	2025-10-03 10:56:41	anónimo	Sí	Man (cis/trans)	Heterosexual	22	Urban	Science	4.º	Totally disagree	Totally disagree	Totally disagree		Totally disagree	Totally disagree	Totally disagree	Totally disagree	Totally disagree	Totally disagree	Disagree	Totally disagree	Totally disagree	Totally disagree	Totally disagree	Totally disagree	Totally disagree	Totally disagree	Totally disagree	Totally disagree	Totally disagree	Totally disagree	10	6	12	8	11	27	49
452	2025-10-03 10:44:14	2025-10-03 11:02:30	anónimo	Sí	Man (cis/trans)	Heterosexual	20	Urban	Science	3.º	Agree	Agree	Disagree		Agree	Neither agree nor disagree	Agree	Totally agree	Neither agree nor disagree	Neither agree nor disagree	Totally agree	Agree	Neither agree nor disagree	Totally agree	Disagree	Neither agree nor disagree	Agree	Neither agree nor disagree	Neither agree nor disagree	Totally agree	Neither agree nor disagree	Neither agree nor disagree	14	7	12	11	12	35	45
453	2025-10-03 11:06:02	2025-10-03 11:12:45	anónimo	Sí	Man (cis/trans)	Homosexual	26	Urban	Science	4.º	Agree	Agree	Neither agree nor disagree		Agree	Agree	Agree	Agree	Agree	Agree	Agree	Agree	Agree	Agree	Agree	Agree	Agree	Agree	Agree	Agree	Agree	Agree	11	6	9	5	7	34	26
454	2025-10-03 11:08:14	2025-10-03 11:16:24	anónimo	Sí	Woman (cis/trans)	Heterosexual	20	Urban	Humanities	2.º	Disagree	Neither agree nor disagree	Totally disagree		Disagree	Disagree	Disagree	Disagree	Disagree	Disagree	Disagree	Disagree	Disagree	Disagree	Disagree	Disagree	Disagree	Disagree	Disagree	Disagree	Disagree	Disagree	13	8	12	7	10	36	38
455	2025-10-03 11:33:51	2025-10-03 11:39:16	anónimo	Sí	Woman (cis/trans)	Homosexual	20	Urban	Science	3.º	Neither agree nor disagree	Neither agree nor disagree	Neither agree nor disagree		Neither agree nor disagree	Neither agree nor disagree	Neither agree nor disagree	Neither agree nor disagree	Neither agree nor disagree	Neither agree nor disagree	Neither agree nor disagree	Neither agree nor disagree	Neither agree nor disagree	Neither agree nor disagree	Neither agree nor disagree	Neither agree nor disagree	Neither agree nor disagree	Neither agree nor disagree	Neither agree nor disagree	Neither agree nor disagree	Neither agree nor disagree	Neither agree nor disagree	11	11	8	8	11	35	46
456	2025-10-03 11:41:59	2025-10-03 11:47:55	anónimo	Sí	Man (cis/trans)	Heterosexual	22	Urban	Science	4.º	Totally agree	Totally agree	Agree		Agree	Agree	Agree	Agree	Agree	Agree	Agree	Agree	Agree	Agree	Agree	Agree	Agree	Agree	Agree	Agree	Agree	Agree	11	11	12	7	7	29	34
457	2025-10-03 11:36:59	2025-10-03 12:04:08	anónimo	Sí	Woman (cis/trans)	Prefiero no contestar	18	Urban	Humanities	1.º	Totally agree	Agree	Neither agree nor disagree		Neither agree nor disagree	Neither agree nor disagree	Agree	Neither agree nor disagree	Neither agree nor disagree	Neither agree nor disagree	Neither agree nor disagree	Neither agree nor disagree	Neither agree nor disagree	Neither agree nor disagree	Agree	Neither agree nor disagree	Neither agree nor disagree	Neither agree nor disagree	Neither agree nor disagree	Neither agree nor disagree	Neither agree nor disagree	Neither agree nor disagree	12	10	6	8	8	41	45
458	2025-10-03 12:03:20	2025-10-03 12:08:57	anónimo	Sí	Woman (cis/trans)	Heterosexual	26	Urban	Science	4.º	Agree	Disagree	Disagree		Disagree	Disagree	Neither agree nor disagree	Neither agree nor disagree	Disagree	Disagree	Totally agree	Disagree	Disagree	Agree	Neither agree nor disagree	Disagree	Disagree	Totally disagree	Disagree	Disagree	Disagree	Disagree	11	10	10	3	13	31	44
459	2025-10-03 12:29:39	2025-10-03 12:35:54	anónimo	Sí	Woman (cis/trans)	Heterosexual	25	Rural	Science	1.º	Totally agree	Totally agree	Agree		Agree	Agree	Agree	Agree	Agree	Agree	Agree	Agree	Agree	Totally agree	Agree	Disagree	Agree	Agree	Agree	Agree	Agree	Agree	10	13	7	8	10	30	33
460	2025-10-03 12:54:09	2025-10-03 13:01:42	anónimo	Sí	Woman (cis/trans)	Heterosexual	25	Urban	Science	4.º	Totally disagree	Disagree	Disagree		Totally disagree	Totally disagree	Totally disagree	Totally disagree	Totally disagree	Totally disagree	Totally disagree	Totally disagree	Totally disagree	Totally disagree	Totally disagree	Totally disagree	Totally disagree	Totally disagree	Totally disagree	Totally disagree	Totally disagree	Totally disagree	14	7	7	3	8	36	40
461	2025-10-03 12:59:36	2025-10-03 13:07:12	anónimo	Sí	Woman (cis/trans)	Bisexual	20	Urban	Science	3.º	Totally disagree	Totally disagree	Totally disagree		Totally disagree	Totally disagree	Totally disagree	Totally disagree	Totally disagree	Totally disagree	Totally disagree	Totally disagree	Totally disagree	Totally disagree	Totally disagree	Totally disagree	Totally disagree	Totally disagree	Totally disagree	Totally disagree	Totally disagree	Totally disagree	10	8	7	6	2	37	40
462	2025-10-03 12:57:58	2025-10-03 13:12:50	anónimo	Sí	No binario	Bisexual	22	Rural	Science	1.º	Neither agree nor disagree	Neither agree nor disagree	Agree		Neither agree nor disagree	Neither agree nor disagree	Neither agree nor disagree	Neither agree nor disagree	Neither agree nor disagree	Neither agree nor disagree	Neither agree nor disagree	Neither agree nor disagree	Neither agree nor disagree	Agree	Neither agree nor disagree	Neither agree nor disagree	Neither agree nor disagree	Neither agree nor disagree	Neither agree nor disagree	Neither agree nor disagree	Neither agree nor disagree	Neither agree nor disagree	13	6	7	3	11	42	49
463	2025-10-02 17:46:52	2025-10-03 13:42:08	anónimo	Sí	Woman (cis/trans)	Bisexual	23	Rural	Science	4.º	Totally disagree	Totally disagree	Totally disagree		Totally disagree	Totally disagree	Totally disagree	Totally disagree	Totally disagree	Totally disagree	Totally disagree	Totally disagree	Totally disagree	Totally disagree	Totally disagree	Totally disagree	Totally disagree	Totally disagree	Totally disagree	Totally disagree	Totally disagree	Totally disagree	13	9	13	6	13	37	42
464	2025-10-03 13:49:54	2025-10-03 13:55:13	anónimo	Sí	Woman (cis/trans)	Heterosexual	26	Urban	Science	4.º	Agree	Agree	Neither agree nor disagree		Disagree	Disagree	Neither agree nor disagree	Neither agree nor disagree	Neither agree nor disagree	Disagree	Totally agree	Neither agree nor disagree	Disagree	Totally agree	Disagree	Totally disagree	Agree	Agree	Totally agree	Totally agree	Disagree	Disagree	12	11	11	10	10	36	26
465	2025-10-03 15:42:08	2025-10-03 15:47:02	anónimo	Sí	Man (cis/trans)	Heterosexual	19	Urban	Science	2.º	Agree	Totally agree	Agree		Agree	Agree	Agree	Agree	Agree	Agree	Totally agree	Agree	Agree	Totally agree	Neither agree nor disagree	Agree	Agree	Neither agree nor disagree	Agree	Agree	Agree	Agree	10	4	8	8	12	36	31
466	2025-10-03 17:16:49	2025-10-03 17:24:19	anónimo	Sí	Man (cis/trans)	Bisexual	18	Urban	Science	1.º	Totally agree	Totally agree	Totally disagree		Totally disagree	Totally disagree	Totally disagree	Disagree	Totally disagree	Totally disagree	Neither agree nor disagree	Disagree	Totally disagree	Neither agree nor disagree	Totally disagree	Totally disagree	Totally disagree	Totally disagree	Disagree	Disagree	Totally disagree	Totally disagree	14	14	12	9	11	42	38
467	2025-10-03 17:22:11	2025-10-03 17:27:40	anónimo	Sí	Woman (cis/trans)	Heterosexual	24	Urban	Science	4.º	Agree	Agree	Neither agree nor disagree		Agree	Agree	Agree	Agree	Agree	Agree	Agree	Agree	Agree	Agree	Agree	Agree	Agree	Agree	Agree	Agree	Agree	Agree	13	14	9	6	12	41	41
468	2025-10-03 17:44:15	2025-10-03 17:47:58	anónimo	Sí	Man (cis/trans)	Heterosexual	18	Urban	Science	1.º	Totally agree	Totally agree	Totally agree		Totally agree	Totally agree	Totally agree	Totally agree	Totally agree	Totally agree	Totally agree	Totally agree	Totally agree	Totally agree	Totally agree	Totally agree	Totally agree	Totally agree	Totally agree	Totally agree	Totally agree	Totally agree	9	11	9	5	7	26	19
469	2025-10-03 18:30:20	2025-10-03 18:36:50	anónimo	Sí	Woman (cis/trans)	Heterosexual	19	Rural	Science	2.º	Agree	Agree	Neither agree nor disagree		Disagree	Disagree	Disagree	Neither agree nor disagree	Disagree	Disagree	Agree	Disagree	Disagree	Totally agree	Disagree	Disagree	Agree	Totally disagree	Agree	Agree	Disagree	Disagree	12	12	8	11	13	41	38
470	2025-10-03 18:35:03	2025-10-03 18:38:46	anónimo	Sí	Woman (cis/trans)	Heterosexual	18	Urban	Science	1.º	Agree	Agree	Agree		Agree	Agree	Agree	Neither agree nor disagree	Agree	Agree	Agree	Agree	Agree	Agree	Agree	Agree	Agree	Agree	Agree	Agree	Agree	Agree	13	9	9	13	11	39	12
471	2025-10-03 19:14:35	2025-10-03 19:22:46	anónimo	Sí	Prefiero no contestar	Prefiero no contestar	22	Urban	Science	3.º	Totally disagree	Totally disagree	Totally disagree		Totally disagree	Totally disagree	Totally disagree	Totally disagree	Totally disagree	Totally disagree	Totally disagree	Totally disagree	Totally disagree	Totally disagree	Totally disagree	Totally disagree	Totally disagree	Totally disagree	Totally disagree	Totally disagree	Totally disagree	Totally disagree	8	13	6	13	10	38	41
472	2025-10-03 19:31:04	2025-10-03 19:37:03	anónimo	Sí	Woman (cis/trans)	Heterosexual	21	Urban	Science	4.º	Totally agree	Totally agree	Agree		Agree	Agree	Agree	Agree	Agree	Agree	Agree	Agree	Agree	Agree	Agree	Agree	Agree	Agree	Agree	Agree	Agree	Agree	13	14	9	12	11	40	34
473	2025-10-03 19:46:36	2025-10-03 19:50:28	anónimo	Sí	Woman (cis/trans)	Homosexual	24	Urban	Science	4.º	Disagree	Totally agree	Neither agree nor disagree		Agree	Agree	Agree	Agree	Agree	Agree	Agree	Agree	Agree	Agree	Agree	Agree	Agree	Agree	Agree	Agree	Agree	Agree	5	10	4	14	14	28	34
474	2025-10-03 19:56:03	2025-10-03 20:02:53	anónimo	Sí	Woman (cis/trans)	Bisexual	26	Urban	Science	4.º	Totally disagree	Totally disagree	Totally disagree		Totally disagree	Totally disagree	Totally disagree	Totally disagree	Totally disagree	Totally disagree	Totally disagree	Totally disagree	Totally disagree	Totally disagree	Totally disagree	Totally disagree	Totally disagree	Totally disagree	Totally disagree	Totally disagree	Totally disagree	Totally disagree	11	9	4	6	11	35	40
475	2025-10-03 21:45:42	2025-10-03 21:52:47	anónimo	Sí	Woman (cis/trans)	Heterosexual	21	Urban	Science	3.º	Disagree	Agree	Disagree		Totally disagree	Totally disagree	Totally disagree	Totally disagree	Totally disagree	Totally disagree	Agree	Totally disagree	Totally disagree	Totally agree	Totally disagree	Totally disagree	Totally disagree	Totally disagree	Totally disagree	Totally disagree	Totally disagree	Totally disagree	14	7	13	12	13	37	35
476	2025-10-03 21:56:31	2025-10-03 22:01:39	anónimo	Sí	Man (cis/trans)	Heterosexual	18	Urban	Humanities	1.º	Neither agree nor disagree	Neither agree nor disagree	Neither agree nor disagree		Totally disagree	Totally disagree	Totally disagree	Totally disagree	Totally disagree	Totally disagree	Totally disagree	Totally disagree	Totally disagree	Totally agree	Totally disagree	Totally disagree	Totally disagree	Totally disagree	Totally disagree	Totally agree	Totally disagree	Totally disagree	10	5	6	2	11	26	22
477	2025-10-03 21:53:40	2025-10-03 22:01:47	anónimo	Sí	Man (cis/trans)	Bisexual	21	Urban	Humanities	1.º	Disagree	Neither agree nor disagree	Totally disagree		Totally disagree	Totally disagree	Totally disagree	Totally disagree	Totally disagree	Totally disagree	Agree	Totally disagree	Totally disagree	Totally agree	Totally disagree	Totally disagree	Totally disagree	Totally disagree	Totally disagree	Totally disagree	Totally disagree	Totally disagree	12	9	6	11	11	36	49
479	2025-10-03 23:35:01	2025-10-03 23:39:19	anónimo	Sí	Woman (cis/trans)	Heterosexual	19	Urban	Science	2.º	Disagree	Totally disagree	Totally disagree		Totally disagree	Totally disagree	Totally disagree	Totally disagree	Totally disagree	Totally disagree	Totally disagree	Totally disagree	Totally disagree	Totally disagree	Totally disagree	Totally disagree	Totally disagree	Totally disagree	Totally disagree	Totally disagree	Totally disagree	Totally disagree	9	8	6	10	10	35	41
480	2025-10-04 12:15:08	2025-10-04 12:21:14	anónimo	Sí	Man (cis/trans)	Heterosexual	19	Urban	Science	2.º	Totally agree	Totally agree	Agree		Agree	Totally agree	Totally agree	Totally agree	Totally agree	Agree	Totally agree	Totally agree	Totally agree	Totally agree	Agree	Agree	Totally agree	Totally agree	Totally agree	Totally agree	Totally agree	Totally agree	9	10	13	8	9	34	41
481	2025-10-04 11:55:09	2025-10-04 12:21:57	anónimo	Sí	Woman (cis/trans)	Heterosexual	24	Urban	Science	4.º	Agree	Agree	Agree		Neither agree nor disagree	Neither agree nor disagree	Agree	Agree	Agree	Neither agree nor disagree	Agree	Agree	Agree	Agree	Neither agree nor disagree	Neither agree nor disagree	Agree	Neither agree nor disagree	Agree	Agree	Neither agree nor disagree	Neither agree nor disagree	12	10	5	14	12	38	31
482	2025-10-04 13:04:58	2025-10-04 13:09:32	anónimo	Sí	Man (cis/trans)	Heterosexual	18	Urban	Science	1.º	Totally agree	Totally agree	Agree		Agree	Agree	Agree	Agree	Agree	Agree	Agree	Agree	Agree	Agree	Agree	Agree	Agree	Agree	Agree	Agree	Agree	Agree	13	8	5	6	12	31	49
484	2025-10-04 18:15:55	2025-10-04 18:22:27	anónimo	Sí	Man (cis/trans)	Asexual	21	Urban	Science	2.º	Agree	Agree	Neither agree nor disagree		Agree	Agree	Agree	Agree	Agree	Agree	Agree	Agree	Agree	Agree	Agree	Agree	Agree	Agree	Agree	Agree	Agree	Agree	10	13	7	8	13	30	23
485	2025-10-04 19:59:38	2025-10-04 20:05:04	anónimo	Sí	Man (cis/trans)	Heterosexual	18	Urban	Science	1.º	Agree	Agree	Agree		Neither agree nor disagree	Neither agree nor disagree	Neither agree nor disagree	Neither agree nor disagree	Neither agree nor disagree	Neither agree nor disagree	Neither agree nor disagree	Neither agree nor disagree	Neither agree nor disagree	Neither agree nor disagree	Neither agree nor disagree	Neither agree nor disagree	Neither agree nor disagree	Neither agree nor disagree	Neither agree nor disagree	Neither agree nor disagree	Neither agree nor disagree	Neither agree nor disagree	12	14	14	13	14	31	44
486	2025-10-04 20:15:42	2025-10-04 20:25:02	anónimo	Sí	Woman (cis/trans)	Heterosexual	18	Urban	Science	1.º	Neither agree nor disagree	Disagree	Agree		Neither agree nor disagree	Disagree	Neither agree nor disagree	Disagree	Disagree	Totally disagree	Agree	Disagree	Totally disagree	Agree	Totally disagree	Totally disagree	Agree	Disagree	Neither agree nor disagree	Disagree	Totally disagree	Totally disagree	13	9	10	7	14	40	44
487	2025-10-04 22:14:15	2025-10-04 22:29:16	anónimo	Sí	Woman (cis/trans)	Bisexual	20	Urban	Humanities	3.º	Neither agree nor disagree	Disagree	Totally disagree		Totally disagree	Totally disagree	Totally disagree	Totally disagree	Totally disagree	Totally disagree	Disagree	Totally disagree	Totally disagree	Disagree	Totally disagree	Totally disagree	Totally disagree	Totally disagree	Totally disagree	Totally disagree	Totally disagree	Totally disagree	11	12	7	6	9	32	40
488	2025-10-05 08:45:44	2025-10-05 08:53:49	anónimo	Sí	Man (cis/trans)	Heterosexual	18	Urban	Science	1.º	Agree	Agree	Disagree		Agree	Agree	Agree	Agree	Agree	Neither agree nor disagree	Agree	Agree	Agree	Totally agree	Disagree	Totally disagree	Agree	Agree	Totally agree	Totally agree	Disagree	Disagree	10	13	14	5	11	10	30
489	2025-10-05 10:08:03	2025-10-05 10:13:52	anónimo	Sí	Woman (cis/trans)	Bisexual	21	Urban	Humanities	2.º	Neither agree nor disagree	Agree	Neither agree nor disagree		Agree	Agree	Agree	Agree	Agree	Agree	Agree	Agree	Agree	Agree	Agree	Agree	Agree	Agree	Agree	Agree	Agree	Agree	12	11	7	13	12	33	27
490	2025-10-05 17:25:51	2025-10-05 17:30:05	anónimo	Sí	Woman (cis/trans)	Heterosexual	18	Urban	Science	1.º	Disagree	Neither agree nor disagree	Disagree		Neither agree nor disagree	Neither agree nor disagree	Neither agree nor disagree	Neither agree nor disagree	Neither agree nor disagree	Neither agree nor disagree	Neither agree nor disagree	Neither agree nor disagree	Neither agree nor disagree	Neither agree nor disagree	Neither agree nor disagree	Neither agree nor disagree	Neither agree nor disagree	Neither agree nor disagree	Neither agree nor disagree	Neither agree nor disagree	Neither agree nor disagree	Neither agree nor disagree	10	11	11	11	10	26	30
492	2025-10-05 17:34:10	2025-10-05 17:38:49	anónimo	Sí	Woman (cis/trans)	Heterosexual	20	Urban	Science	6.º	Agree	Agree	Neither agree nor disagree		Disagree	Disagree	Disagree	Neither agree nor disagree	Disagree	Disagree	Agree	Neither agree nor disagree	Neither agree nor disagree	Agree	Totally disagree	Totally disagree	Agree	Neither agree nor disagree	Agree	Agree	Disagree	Disagree	12	7	5	11	10	39	44
493	2025-10-05 18:22:18	2025-10-05 18:27:03	anónimo	Sí	Woman (cis/trans)	Heterosexual	22	Rural	Science	4.º	Totally agree	Neither agree nor disagree	Totally agree		Disagree	Disagree	Disagree	Agree	Neither agree nor disagree	Disagree	Neither agree nor disagree	Agree	Agree	Agree	Disagree	Disagree	Neither agree nor disagree	Disagree	Agree	Agree	Disagree	Disagree	13	10	13	11	13	35	37
494	2025-10-05 19:15:54	2025-10-05 19:24:19	anónimo	Sí	Man (cis/trans)	Bisexual	20	Urban	Science	3.º	Agree	Agree	Agree		Agree	Agree	Agree	Agree	Agree	Agree	Agree	Agree	Agree	Agree	Agree	Agree	Agree	Agree	Agree	Agree	Agree	Agree	9	9	9	11	13	30	33
495	2025-10-05 20:34:56	2025-10-05 20:40:33	anónimo	Sí	Man (cis/trans)	Heterosexual	21	Urban	Science	4.º	Neither agree nor disagree	Agree	Neither agree nor disagree		Totally disagree	Disagree	Disagree	Neither agree nor disagree	Neither agree nor disagree	Totally disagree	Totally agree	Neither agree nor disagree	Neither agree nor disagree	Totally agree	Totally disagree	Totally disagree	Neither agree nor disagree	Totally disagree	Neither agree nor disagree	Neither agree nor disagree	Disagree	Disagree	12	12	11	7	9	32	41
496	2025-10-05 23:45:41	2025-10-05 23:56:54	anónimo	Sí	Man (cis/trans)	Heterosexual	19	Urban	Science	2.º	Neither agree nor disagree	Agree	Neither agree nor disagree		Disagree	Disagree	Disagree	Agree	Disagree	Disagree	Agree	Agree	Disagree	Agree	Disagree	Disagree	Disagree	Disagree	Disagree	Disagree	Disagree	Disagree	12	11	13	8	10	34	29
497	2025-10-06 09:03:46	2025-10-06 09:09:54	anónimo	Sí	Woman (cis/trans)	Bisexual	24	Urban	Science	4.º	Agree	Agree	Disagree		Agree	Agree	Agree	Agree	Agree	Agree	Agree	Agree	Agree	Agree	Agree	Agree	Agree	Agree	Agree	Agree	Agree	Agree	13	6	6	3	9	35	47
498	2025-10-06 09:54:13	2025-10-06 09:57:25	anónimo	Sí	Woman (cis/trans)	Bisexual	25	Urban	Science	5.º	Neither agree nor disagree	Totally agree	Totally disagree		Agree	Agree	Agree	Agree	Agree	Agree	Agree	Agree	Agree	Agree	Agree	Agree	Agree	Agree	Agree	Agree	Agree	Agree	12	6	5	13	11	32	42
499	2025-10-06 10:28:46	2025-10-06 10:41:08	anónimo	Sí	Woman (cis/trans)	Heterosexual	21	Urban	Science	3.º	Agree	Agree	Agree		Agree	Agree	Agree	Agree	Agree	Agree	Agree	Agree	Agree	Agree	Agree	Agree	Agree	Agree	Agree	Agree	Agree	Agree	12	11	10	9	9	35	29
500	2025-10-06 10:46:21	2025-10-06 10:50:38	anónimo	Sí	Woman (cis/trans)	Heterosexual	26	Urban	Science	3.º	Agree	Agree	Neither agree nor disagree		Neither agree nor disagree	Neither agree nor disagree	Neither agree nor disagree	Neither agree nor disagree	Neither agree nor disagree	Neither agree nor disagree	Neither agree nor disagree	Neither agree nor disagree	Neither agree nor disagree	Neither agree nor disagree	Neither agree nor disagree	Neither agree nor disagree	Neither agree nor disagree	Neither agree nor disagree	Neither agree nor disagree	Neither agree nor disagree	Neither agree nor disagree	Neither agree nor disagree	12	10	11	8	11	32	32
501	2025-10-06 11:00:28	2025-10-06 11:07:39	anónimo	Sí	Woman (cis/trans)	Bisexual	22	Urban	Science	1.º	Agree	Neither agree nor disagree	Disagree		Neither agree nor disagree	Neither agree nor disagree	Neither agree nor disagree	Neither agree nor disagree	Neither agree nor disagree	Neither agree nor disagree	Neither agree nor disagree	Neither agree nor disagree	Neither agree nor disagree	Neither agree nor disagree	Neither agree nor disagree	Neither agree nor disagree	Neither agree nor disagree	Neither agree nor disagree	Neither agree nor disagree	Neither agree nor disagree	Neither agree nor disagree	Neither agree nor disagree	9	8	4	8	12	33	35
502	2025-10-06 11:09:31	2025-10-06 11:17:29	anónimo	Sí	Man (cis/trans)	Bisexual	21	Urban	Science	4.º	Totally agree	Totally agree	Totally agree		Neither agree nor disagree	Neither agree nor disagree	Agree	Totally agree	Totally agree	Totally disagree	Neither agree nor disagree	Totally agree	Neither agree nor disagree	Agree	Agree	Totally disagree	Neither agree nor disagree	Totally disagree	Neither agree nor disagree	Totally agree	Agree	Agree	12	8	11	10	10	38	39
503	2025-10-06 11:28:15	2025-10-06 11:36:26	anónimo	Sí	Woman (cis/trans)	Heterosexual	26	Urban	Science	5.º	Disagree	Disagree	Neither agree nor disagree		Disagree	Disagree	Disagree	Disagree	Disagree	Disagree	Agree	Disagree	Disagree	Agree	Disagree	Disagree	Disagree	Disagree	Disagree	Disagree	Disagree	Disagree	12	13	11	10	11	39	48
506	2025-10-06 16:18:02	2025-10-06 16:26:01	anónimo	Sí	Woman (cis/trans)	Heterosexual	19	Urban	Science	3.º	Agree	Neither agree nor disagree	Agree		Disagree	Disagree	Neither agree nor disagree	Neither agree nor disagree	Disagree	Disagree	Neither agree nor disagree	Neither agree nor disagree	Neither agree nor disagree	Agree	Neither agree nor disagree	Disagree	Neither agree nor disagree	Neither agree nor disagree	Neither agree nor disagree	Neither agree nor disagree	Disagree	Disagree	12	10	11	6	7	34	46
508	2025-10-06 16:30:39	2025-10-06 16:52:57	anónimo	Sí	Woman (cis/trans)	Bisexual	22	Rural	Science	4.º	Neither agree nor disagree	Neither agree nor disagree	Disagree		Totally disagree	Totally disagree	Totally disagree	Disagree	Totally disagree	Totally disagree	Agree	Disagree	Disagree	Agree	Totally disagree	Totally disagree	Disagree	Totally disagree	Disagree	Disagree	Disagree	Totally disagree	9	8	3	8	12	37	42
509	2025-10-06 17:35:50	2025-10-06 17:46:03	anónimo	Sí	Woman (cis/trans)	Heterosexual	26	Urban	Science	3.º	Disagree	Agree	Neither agree nor disagree		Disagree	Disagree	Neither agree nor disagree	Agree	Agree	Totally disagree	Agree	Agree	Neither agree nor disagree	Agree	Totally disagree	Totally disagree	Agree	Neither agree nor disagree	Agree	Agree	Disagree	Disagree	13	11	5	13	13	39	48
510	2025-10-06 16:48:08	2025-10-06 18:29:09	anónimo	Sí	Man (cis/trans)	Heterosexual	18	Urban	Science	1.º	Totally agree	Totally agree	Totally agree		Totally agree	Totally agree	Totally agree	Totally agree	Totally agree	Totally agree	Totally agree	Totally agree	Totally agree	Totally agree	Totally agree	Totally agree	Totally agree	Totally agree	Totally agree	Totally agree	Totally agree	Totally agree	7	11	12	3	10	23	31
511	2025-10-06 10:40:39	2025-10-06 19:55:37	anónimo	Sí	Woman (cis/trans)	Homosexual	18	Urban	Science	1.º	Totally agree	Agree	Agree		Neither agree nor disagree	Neither agree nor disagree	Neither agree nor disagree	Neither agree nor disagree	Neither agree nor disagree	Neither agree nor disagree	Agree	Neither agree nor disagree	Neither agree nor disagree	Totally agree	Neither agree nor disagree	Neither agree nor disagree	Neither agree nor disagree	Neither agree nor disagree	Neither agree nor disagree	Neither agree nor disagree	Neither agree nor disagree	Neither agree nor disagree	9	8	6	6	6	38	35
512	2025-10-06 21:24:08	2025-10-06 21:29:52	anónimo	Sí	Man (cis/trans)	Heterosexual	26	Rural	Science	5.º	Totally agree	Totally agree	Disagree		Agree	Agree	Totally agree	Agree	Agree	Agree	Agree	Agree	Agree	Totally agree	Totally agree	Agree	Agree	Agree	Totally agree	Totally agree	Agree	Agree	14	8	6	3	7	34	15
513	2025-10-07 08:04:45	2025-10-07 08:12:29	anónimo	Sí	Man (cis/trans)	Prefiero no contestar	18	Rural	Science	1.º	Neither agree nor disagree	Agree	Disagree		Disagree	Neither agree nor disagree	Agree	Agree	Agree	Totally disagree	Totally agree	Agree	Agree	Totally agree	Neither agree nor disagree	Totally disagree	Totally agree	Totally agree	Totally agree	Totally agree	Neither agree nor disagree	Neither agree nor disagree	8	12	13	7	11	34	31
514	2025-10-07 08:20:55	2025-10-07 08:32:09	anónimo	Sí	Man (cis/trans)	Heterosexual	18	Urban	Science	1.º	Totally agree	Agree	Totally agree		Neither agree nor disagree	Disagree	Totally disagree	Agree	Agree	Totally disagree	Totally agree	Agree	Disagree	Totally agree	Totally disagree	Totally disagree	Totally agree	Totally disagree	Agree	Agree	Neither agree nor disagree	Neither agree nor disagree	14	3	11	7	12	40	46
515	2025-10-07 09:29:45	2025-10-07 09:34:39	anónimo	Sí	Man (cis/trans)	Homosexual	18	Urban	Science	1.º	Agree	Agree	Disagree		Disagree	Disagree	Disagree	Disagree	Disagree	Disagree	Disagree	Disagree	Disagree	Neither agree nor disagree	Disagree	Disagree	Disagree	Disagree	Disagree	Disagree	Disagree	Disagree	12	7	3	2	8	35	37
517	2025-10-07 10:33:01	2025-10-07 10:39:06	anónimo	Sí	Woman (cis/trans)	Bisexual	26	Urban	Humanities	4.º	Totally disagree	Totally disagree	Totally disagree		Totally disagree	Totally disagree	Totally disagree	Totally disagree	Totally disagree	Totally disagree	Totally disagree	Totally disagree	Totally disagree	Totally disagree	Totally disagree	Totally disagree	Totally disagree	Totally disagree	Totally disagree	Totally disagree	Totally disagree	Totally disagree	11	12	8	12	11	33	40
518	2025-10-07 12:01:02	2025-10-07 12:13:42	anónimo	Sí	Woman (cis/trans)	Heterosexual	18	Urban	Science	1.º	Agree	Neither agree nor disagree	Neither agree nor disagree		Disagree	Disagree	Agree	Disagree	Disagree	Disagree	Agree	Disagree	Disagree	Agree	Neither agree nor disagree	Disagree	Disagree	Disagree	Agree	Agree	Disagree	Disagree	12	8	6	8	11	34	42
519	2025-10-07 13:28:09	2025-10-07 13:32:57	anónimo	Sí	Woman (cis/trans)	Heterosexual	21	Urban	Humanities	4.º	Disagree	Disagree	Neither agree nor disagree		Disagree	Disagree	Disagree	Disagree	Disagree	Disagree	Disagree	Disagree	Disagree	Agree	Disagree	Disagree	Disagree	Disagree	Disagree	Disagree	Disagree	Disagree	13	14	9	12	14	43	42
520	2025-10-07 13:28:07	2025-10-07 13:35:06	anónimo	Sí	Woman (cis/trans)	Heterosexual	23	Urban	Humanities	4.º	Totally agree	Totally agree	Agree		Agree	Agree	Agree	Agree	Agree	Agree	Agree	Agree	Agree	Agree	Agree	Agree	Agree	Agree	Totally agree	Totally agree	Agree	Agree	12	13	7	10	12	35	35
521	2025-10-07 13:30:00	2025-10-07 13:35:09	anónimo	Sí	Woman (cis/trans)	Bisexual	19	Rural	Humanities	3.º	Totally agree	Totally agree	Totally agree		Totally agree	Totally agree	Totally agree	Totally agree	Totally agree	Totally agree	Totally agree	Totally agree	Totally agree	Totally agree	Totally agree	Totally agree	Totally agree	Totally agree	Totally agree	Totally agree	Totally agree	Totally agree	12	14	11	12	12	27	14
522	2025-10-07 13:27:45	2025-10-07 13:35:44	anónimo	Sí	Woman (cis/trans)	Prefiero no contestar	18	Urban	Humanities	2.º	Neither agree nor disagree	Neither agree nor disagree	Neither agree nor disagree		Agree	Agree	Agree	Agree	Agree	Agree	Agree	Agree	Agree	Agree	Agree	Agree	Agree	Agree	Agree	Agree	Agree	Agree	12	14	11	5	13	36	43
523	2025-10-07 13:32:10	2025-10-07 13:36:50	anónimo	Sí	Woman (cis/trans)	Heterosexual	18	Urban	Humanities	1.º	Agree	Agree	Disagree		Disagree	Disagree	Disagree	Disagree	Disagree	Disagree	Disagree	Disagree	Disagree	Neither agree nor disagree	Disagree	Disagree	Disagree	Disagree	Disagree	Disagree	Disagree	Disagree	13	14	14	10	13	42	41
524	2025-10-07 13:32:13	2025-10-07 13:37:20	anónimo	Sí	Woman (cis/trans)	Bisexual	20	Urban	Humanities	3.º	Agree	Neither agree nor disagree	Neither agree nor disagree		Disagree	Disagree	Disagree	Disagree	Disagree	Disagree	Neither agree nor disagree	Disagree	Disagree	Neither agree nor disagree	Disagree	Disagree	Disagree	Disagree	Disagree	Disagree	Disagree	Disagree	11	12	11	9	12	35	28
526	2025-10-07 13:29:19	2025-10-07 13:38:43	anónimo	Sí	Woman (cis/trans)	Heterosexual	18	Urban	Humanities	1.º	Agree	Agree	Disagree		Disagree	Disagree	Disagree	Disagree	Disagree	Disagree	Agree	Disagree	Disagree	Agree	Disagree	Disagree	Disagree	Disagree	Disagree	Disagree	Disagree	Disagree	13	8	7	8	11	33	38
527	2025-10-07 13:34:38	2025-10-07 13:41:53	anónimo	Sí	Woman (cis/trans)	Prefiero no contestar	18	Urban	Humanities	1.º	Agree	Agree	Agree		Neither agree nor disagree	Neither agree nor disagree	Neither agree nor disagree	Neither agree nor disagree	Neither agree nor disagree	Neither agree nor disagree	Agree	Neither agree nor disagree	Neither agree nor disagree	Agree	Neither agree nor disagree	Neither agree nor disagree	Neither agree nor disagree	Neither agree nor disagree	Neither agree nor disagree	Neither agree nor disagree	Neither agree nor disagree	Neither agree nor disagree	14	11	11	7	9	39	40
528	2025-10-07 13:39:39	2025-10-07 13:43:26	anónimo	Sí	Woman (cis/trans)	Heterosexual	18	Urban	Humanities	1.º	Disagree	Agree	Neither agree nor disagree		Neither agree nor disagree	Neither agree nor disagree	Neither agree nor disagree	Neither agree nor disagree	Neither agree nor disagree	Neither agree nor disagree	Agree	Neither agree nor disagree	Neither agree nor disagree	Agree	Neither agree nor disagree	Neither agree nor disagree	Neither agree nor disagree	Neither agree nor disagree	Neither agree nor disagree	Neither agree nor disagree	Neither agree nor disagree	Neither agree nor disagree	9	9	6	11	11	38	37
529	2025-10-07 13:36:34	2025-10-07 13:43:42	anónimo	Sí	Woman (cis/trans)	Heterosexual	19	Urban	Humanities	2.º	Neither agree nor disagree	Agree	Agree		Totally disagree	Totally disagree	Totally agree	Totally agree	Totally agree	Disagree	Totally agree	Totally agree	Agree	Totally agree	Agree	Disagree	Totally agree	Agree	Totally agree	Totally agree	Totally disagree	Totally disagree	9	14	10	10	11	32	23
530	2025-10-07 13:31:43	2025-10-07 13:44:45	anónimo	Sí	Woman (cis/trans)	Bisexual	19	Urban	Humanities	1.º	Neither agree nor disagree	Neither agree nor disagree	Totally disagree		Totally disagree	Totally disagree	Totally disagree	Totally disagree	Totally disagree	Totally disagree	Totally disagree	Totally disagree	Totally disagree	Totally disagree	Totally disagree	Totally disagree	Totally disagree	Totally disagree	Totally disagree	Totally disagree	Totally disagree	Totally disagree	8	9	8	8	10	39	42
532	2025-10-07 13:40:35	2025-10-07 13:48:03	anónimo	Sí	Woman (cis/trans)	Heterosexual	18	Urban	Humanities	3.º	Neither agree nor disagree	Neither agree nor disagree	Disagree		Neither agree nor disagree	Neither agree nor disagree	Neither agree nor disagree	Totally disagree	Disagree	Totally disagree	Totally disagree	Totally disagree	Totally disagree	Neither agree nor disagree	Totally disagree	Totally disagree	Totally disagree	Totally disagree	Totally disagree	Totally disagree	Totally disagree	Totally disagree	9	13	8	12	10	35	36
533	2025-10-07 13:47:55	2025-10-07 13:50:49	anónimo	Sí	Man (cis/trans)	Heterosexual	22	Urban	Humanities	4.º	Totally agree	Totally agree	Totally disagree		Totally agree	Totally agree	Totally agree	Totally agree	Totally agree	Totally agree	Totally agree	Totally agree	Totally agree	Totally agree	Totally agree	Totally agree	Totally agree	Totally agree	Totally agree	Totally agree	Totally agree	Totally agree	7	14	6	10	8	30	7
534	2025-10-07 13:42:11	2025-10-07 13:52:48	anónimo	Sí	Woman (cis/trans)	Heterosexual	18	Urban	Humanities	2.º	Agree	Disagree	Disagree		Disagree	Disagree	Disagree	Disagree	Disagree	Disagree	Disagree	Disagree	Disagree	Disagree	Disagree	Disagree	Disagree	Disagree	Disagree	Disagree	Disagree	Disagree	12	8	6	10	11	37	49
535	2025-10-07 13:37:57	2025-10-07 13:54:15	anónimo	Sí	Woman (cis/trans)	Heterosexual	22	Urban	Humanities	4.º	Agree	Agree	Neither agree nor disagree		Disagree	Disagree	Disagree	Disagree	Disagree	Disagree	Disagree	Disagree	Disagree	Disagree	Disagree	Disagree	Disagree	Disagree	Disagree	Disagree	Disagree	Disagree	11	11	7	11	11	40	28
536	2025-10-07 14:04:01	2025-10-07 14:10:55	anónimo	Sí	Man (cis/trans)	Homosexual	20	Urban	Humanities	1.º	Neither agree nor disagree	Agree	Disagree		Disagree	Disagree	Disagree	Disagree	Disagree	Disagree	Disagree	Disagree	Disagree	Disagree	Disagree	Disagree	Disagree	Disagree	Disagree	Disagree	Disagree	Disagree	11	11	12	4	8	34	46
537	2025-10-07 13:56:23	2025-10-07 14:11:48	anónimo	Sí	Woman (cis/trans)	Heterosexual	20	Urban	Humanities	4.º	Totally disagree	Totally disagree	Totally agree		Totally disagree	Totally disagree	Totally disagree	Totally disagree	Totally disagree	Totally disagree	Totally disagree	Totally disagree	Totally disagree	Totally disagree	Totally disagree	Totally disagree	Totally disagree	Totally disagree	Totally disagree	Totally disagree	Totally disagree	Totally disagree	12	10	8	12	10	38	31
538	2025-10-07 14:24:30	2025-10-07 14:29:53	anónimo	Sí	Woman (cis/trans)	Heterosexual	25	Urban	Humanities	4.º	Totally disagree	Totally disagree	Neither agree nor disagree		Totally disagree	Totally disagree	Totally disagree	Totally disagree	Totally disagree	Totally disagree	Agree	Totally disagree	Totally disagree	Totally agree	Totally disagree	Totally disagree	Neither agree nor disagree	Totally disagree	Totally disagree	Totally disagree	Totally disagree	Totally disagree	13	8	6	11	12	41	38
539	2025-10-07 14:19:23	2025-10-07 14:30:37	anónimo	Sí	Woman (cis/trans)	Asexual	23	Urban	Humanities	4.º	Neither agree nor disagree	Neither agree nor disagree	Neither agree nor disagree		Agree	Agree	Agree	Agree	Agree	Disagree	Agree	Agree	Agree	Agree	Agree	Disagree	Agree	Agree	Agree	Agree	Agree	Agree	12	10	8	3	5	25	45
540	2025-10-07 14:28:03	2025-10-07 14:34:41	anónimo	Sí	Woman (cis/trans)	Bisexual	19	Rural	Humanities	2.º	Totally disagree	Totally disagree	Totally disagree		Totally disagree	Totally disagree	Totally disagree	Totally disagree	Totally disagree	Totally disagree	Totally disagree	Totally disagree	Totally disagree	Totally disagree	Totally disagree	Totally disagree	Totally disagree	Totally disagree	Totally disagree	Totally disagree	Totally disagree	Totally disagree	12	8	11	10	11	35	40
541	2025-10-07 15:02:09	2025-10-07 15:05:11	anónimo	Sí	Man (cis/trans)	Heterosexual	19	Urban	Humanities	1.º	Totally agree	Totally agree	Agree		Totally agree	Totally agree	Totally agree	Totally agree	Totally agree	Disagree	Totally agree	Totally agree	Totally agree	Totally agree	Totally agree	Disagree	Totally agree	Totally agree	Totally agree	Totally agree	Totally agree	Totally agree	12	13	12	5	7	37	32
542	2025-10-07 15:52:52	2025-10-07 16:00:04	anónimo	Sí	Woman (cis/trans)	Heterosexual	23	Urban	Humanities	4.º	Totally agree	Totally agree	Totally agree		Totally agree	Totally agree	Totally agree	Totally agree	Totally agree	Totally agree	Totally agree	Totally agree	Totally agree	Totally agree	Totally agree	Totally agree	Totally agree	Totally agree	Totally agree	Totally agree	Totally agree	Totally agree	6	2	8	3	4	39	35
543	2025-10-07 15:53:02	2025-10-07 16:01:11	anónimo	Sí	Woman (cis/trans)	Heterosexual	19	Urban	Humanities	3.º	Totally disagree	Totally disagree	Totally disagree		Totally disagree	Totally disagree	Totally disagree	Totally disagree	Totally disagree	Totally disagree	Totally disagree	Totally disagree	Totally disagree	Totally disagree	Totally disagree	Totally disagree	Totally disagree	Totally disagree	Totally disagree	Totally disagree	Totally disagree	Totally disagree	12	13	7	7	11	39	42
544	2025-10-07 16:14:44	2025-10-07 16:27:19	anónimo	Sí	Woman (cis/trans)	Bisexual	19	Urban	Humanities	2.º	Totally disagree	Totally disagree	Totally disagree		Totally disagree	Totally disagree	Totally disagree	Totally disagree	Totally disagree	Totally disagree	Neither agree nor disagree	Totally disagree	Totally disagree	Neither agree nor disagree	Totally disagree	Totally disagree	Totally disagree	Totally disagree	Totally disagree	Totally disagree	Totally disagree	Totally disagree	10	10	7	9	9	32	39
545	2025-10-07 16:17:28	2025-10-07 16:38:06	anónimo	Sí	Woman (cis/trans)	Heterosexual	18	Rural	Humanities	1.º	Neither agree nor disagree	Disagree	Totally disagree		Totally disagree	Totally disagree	Totally disagree	Totally disagree	Totally disagree	Totally disagree	Totally disagree	Totally disagree	Totally disagree	Totally disagree	Totally disagree	Totally disagree	Totally disagree	Totally disagree	Totally disagree	Totally disagree	Totally disagree	Totally disagree	13	10	8	13	12	41	42
546	2025-10-07 17:23:06	2025-10-07 17:26:57	anónimo	Sí	Man (cis/trans)	Bisexual	23	Urban	Humanities	4.º	Totally agree	Totally agree	Agree		Totally agree	Totally agree	Totally agree	Totally agree	Totally agree	Totally agree	Totally agree	Totally agree	Totally agree	Totally agree	Totally agree	Totally agree	Totally agree	Totally agree	Totally agree	Totally agree	Totally agree	Totally agree	12	7	9	3	10	30	32
547	2025-10-07 17:21:24	2025-10-07 17:27:16	anónimo	Sí	Prefiero no contestar	Prefiero no contestar	26	Urban	Science	4.º	Totally agree	Totally agree	Totally disagree		Totally agree	Totally agree	Totally agree	Totally agree	Totally agree	Totally agree	Totally agree	Totally agree	Totally agree	Totally agree	Totally agree	Totally agree	Totally agree	Totally agree	Totally agree	Totally agree	Totally agree	Totally agree	12	8	10	5	11	38	43
549	2025-10-07 17:39:08	2025-10-07 17:43:45	anónimo	Sí	Woman (cis/trans)	Heterosexual	19	Rural	Humanities	2.º	Agree	Neither agree nor disagree	Neither agree nor disagree		Totally disagree	Totally disagree	Totally disagree	Totally disagree	Totally disagree	Totally disagree	Totally disagree	Totally disagree	Totally disagree	Totally disagree	Totally disagree	Totally disagree	Totally disagree	Totally disagree	Totally disagree	Totally disagree	Totally disagree	Totally disagree	11	10	4	9	8	35	33
550	2025-10-07 17:45:28	2025-10-07 17:58:17	anónimo	Sí	Woman (cis/trans)	Bisexual	18	Urban	Humanities	1.º	Totally agree	Totally agree	Totally agree		Disagree	Agree	Totally agree	Agree	Agree	Totally disagree	Totally agree	Agree	Disagree	Totally agree	Totally agree	Totally disagree	Totally agree	Totally agree	Totally agree	Totally agree	Totally agree	Totally agree	13	10	4	5	12	40	24
552	2025-10-07 18:06:58	2025-10-07 18:14:45	anónimo	Sí	Man (cis/trans)	Heterosexual	20	Urban	Humanities	3.º	Agree	Neither agree nor disagree	Agree		Neither agree nor disagree	Neither agree nor disagree	Agree	Agree	Agree	Neither agree nor disagree	Disagree	Agree	Agree	Disagree	Totally agree	Neither agree nor disagree	Neither agree nor disagree	Neither agree nor disagree	Agree	Agree	Agree	Agree	7	12	8	7	8	29	34
553	2025-10-07 18:16:51	2025-10-07 18:23:48	anónimo	Sí	Woman (cis/trans)	Heterosexual	18	Urban	Science	1.º	Totally agree	Totally agree	Agree		Agree	Agree	Agree	Agree	Agree	Totally disagree	Totally agree	Agree	Agree	Totally agree	Disagree	Totally disagree	Agree	Agree	Agree	Agree	Agree	Neither agree nor disagree	12	11	2	5	7	43	46
554	2025-10-07 18:20:25	2025-10-07 18:25:26	anónimo	Sí	Woman (cis/trans)	Bisexual	26	Urban	Humanities	4.º	Totally disagree	Totally disagree	Totally disagree		Totally disagree	Totally disagree	Totally disagree	Totally disagree	Totally disagree	Totally disagree	Totally disagree	Totally disagree	Totally disagree	Totally disagree	Totally disagree	Totally disagree	Totally disagree	Totally disagree	Totally disagree	Totally disagree	Totally disagree	Totally disagree	9	12	6	14	14	30	45
555	2025-10-07 18:34:32	2025-10-07 18:39:05	anónimo	Sí	Woman (cis/trans)	Heterosexual	24	Urban	Humanities	4.º	Neither agree nor disagree	Neither agree nor disagree	Neither agree nor disagree		Neither agree nor disagree	Neither agree nor disagree	Neither agree nor disagree	Neither agree nor disagree	Neither agree nor disagree	Neither agree nor disagree	Neither agree nor disagree	Neither agree nor disagree	Neither agree nor disagree	Neither agree nor disagree	Neither agree nor disagree	Neither agree nor disagree	Neither agree nor disagree	Neither agree nor disagree	Neither agree nor disagree	Neither agree nor disagree	Neither agree nor disagree	Neither agree nor disagree	8	13	7	11	9	31	41
556	2025-10-07 18:47:29	2025-10-07 18:51:38	anónimo	Sí	Woman (cis/trans)	Heterosexual	19	Urban	Humanities	2.º	Agree	Agree	Agree		Agree	Agree	Agree	Agree	Agree	Agree	Agree	Agree	Agree	Agree	Agree	Agree	Agree	Agree	Agree	Agree	Agree	Agree	8	13	13	10	12	39	30
557	2025-10-07 18:50:45	2025-10-07 18:57:32	anónimo	Sí	Woman (cis/trans)	Heterosexual	22	Urban	Humanities	3.º	Agree	Agree	Agree		Agree	Agree	Agree	Agree	Agree	Agree	Agree	Agree	Agree	Agree	Agree	Agree	Agree	Agree	Agree	Agree	Agree	Agree	11	14	12	10	8	40	20
558	2025-10-07 20:50:34	2025-10-07 20:53:52	anónimo	Sí	Woman (cis/trans)	Heterosexual	26	Urban	Humanities	4.º	Agree	Agree	Totally agree		Agree	Agree	Agree	Totally agree	Totally agree	Totally agree	Totally agree	Totally agree	Totally agree	Totally agree	Agree	Agree	Totally agree	Neither agree nor disagree	Totally agree	Totally agree	Agree	Agree	10	13	3	12	8	41	32
559	2025-10-07 22:57:46	2025-10-07 23:01:07	anónimo	Sí	Woman (cis/trans)	Heterosexual	19	Urban	Science	2.º	Neither agree nor disagree	Neither agree nor disagree	Disagree		Disagree	Disagree	Disagree	Disagree	Disagree	Disagree	Disagree	Disagree	Disagree	Disagree	Disagree	Disagree	Disagree	Disagree	Disagree	Disagree	Disagree	Disagree	10	11	14	9	11	38	43
560	2025-10-07 22:57:40	2025-10-07 23:03:26	anónimo	Sí	Woman (cis/trans)	Heterosexual	21	Urban	Science	4.º	Neither agree nor disagree	Neither agree nor disagree	Neither agree nor disagree		Neither agree nor disagree	Neither agree nor disagree	Neither agree nor disagree	Neither agree nor disagree	Neither agree nor disagree	Disagree	Neither agree nor disagree	Neither agree nor disagree	Neither agree nor disagree	Agree	Neither agree nor disagree	Disagree	Neither agree nor disagree	Disagree	Neither agree nor disagree	Agree	Neither agree nor disagree	Neither agree nor disagree	9	11	9	11	9	30	34
561	2025-10-08 08:28:06	2025-10-08 08:34:35	anónimo	Sí	Woman (cis/trans)	Heterosexual	19	Urban	Humanities	2.º	Totally disagree	Totally disagree	Totally disagree		Totally disagree	Totally disagree	Totally disagree	Totally disagree	Totally disagree	Totally disagree	Totally disagree	Totally disagree	Totally disagree	Totally disagree	Totally disagree	Totally disagree	Totally disagree	Totally disagree	Totally disagree	Totally disagree	Totally disagree	Totally disagree	6	6	6	10	8	31	39
562	2025-10-08 08:29:49	2025-10-08 08:35:26	anónimo	Sí	Woman (cis/trans)	Heterosexual	19	Urban	Humanities	2.º	Disagree	Totally disagree	Disagree		Totally disagree	Totally disagree	Totally disagree	Totally disagree	Totally disagree	Totally disagree	Totally disagree	Totally disagree	Totally disagree	Totally disagree	Disagree	Totally disagree	Totally disagree	Totally disagree	Totally disagree	Totally disagree	Totally disagree	Totally disagree	7	11	7	11	11	40	43
563	2025-10-08 09:24:54	2025-10-08 09:31:45	anónimo	Sí	Woman (cis/trans)	Heterosexual	22	Urban	Humanities	4.º	Agree	Disagree	Neither agree nor disagree		Disagree	Disagree	Agree	Disagree	Disagree	Disagree	Agree	Disagree	Disagree	Agree	Disagree	Totally disagree	Disagree	Disagree	Agree	Agree	Disagree	Disagree	13	14	12	6	9	36	27
565	2025-10-08 10:26:58	2025-10-08 10:30:06	anónimo	Sí	Woman (cis/trans)	Heterosexual	18	Rural	Humanities	1.º	Agree	Agree	Neither agree nor disagree		Neither agree nor disagree	Neither agree nor disagree	Neither agree nor disagree	Neither agree nor disagree	Neither agree nor disagree	Neither agree nor disagree	Neither agree nor disagree	Neither agree nor disagree	Neither agree nor disagree	Neither agree nor disagree	Neither agree nor disagree	Neither agree nor disagree	Neither agree nor disagree	Neither agree nor disagree	Neither agree nor disagree	Neither agree nor disagree	Neither agree nor disagree	Neither agree nor disagree	11	8	7	13	13	41	39
566	2025-10-08 10:41:35	2025-10-08 10:59:00	anónimo	Sí	Man (cis/trans)	Bisexual	26	Urban	Science	4.º	Totally agree	Totally agree	Totally agree		Totally agree	Totally agree	Totally agree	Totally agree	Totally agree	Totally agree	Totally agree	Totally agree	Totally agree	Totally agree	Totally agree	Totally agree	Totally agree	Totally agree	Totally agree	Totally agree	Totally agree	Totally agree	10	4	5	10	12	37	31
567	2025-10-08 11:57:51	2025-10-08 12:06:45	anónimo	Sí	Man (cis/trans)	Bisexual	19	Urban	Science	2.º	Totally agree	Totally agree	Totally agree		Totally agree	Totally agree	Totally agree	Totally agree	Totally agree	Totally agree	Totally agree	Totally agree	Totally agree	Totally agree	Totally agree	Totally agree	Totally agree	Totally agree	Totally agree	Totally agree	Totally agree	Totally agree	8	4	3	5	13	14	34
568	2025-10-08 13:04:08	2025-10-08 13:19:38	anónimo	Sí	Man (cis/trans)	Asexual	19	Urban	Science	2.º	Agree	Totally agree	Neither agree nor disagree		Disagree	Totally disagree	Neither agree nor disagree	Neither agree nor disagree	Agree	Disagree	Totally agree	Neither agree nor disagree	Neither agree nor disagree	Totally agree	Agree	Totally disagree	Totally agree	Agree	Agree	Agree	Neither agree nor disagree	Disagree	10	3	8	3	13	35	32
569	2025-10-08 13:55:58	2025-10-08 14:05:14	anónimo	Sí	Woman (cis/trans)	Bisexual	21	Urban	Humanities	4.º	Totally disagree	Totally disagree	Totally disagree		Totally disagree	Totally disagree	Totally disagree	Totally disagree	Totally disagree	Totally disagree	Totally disagree	Totally disagree	Totally disagree	Totally disagree	Totally disagree	Totally disagree	Totally disagree	Totally disagree	Totally disagree	Totally disagree	Totally disagree	Totally disagree	12	12	5	6	13	41	31
570	2025-10-08 14:16:42	2025-10-08 14:20:25	anónimo	Sí	Woman (cis/trans)	Heterosexual	21	Urban	Science	4.º	Totally agree	Totally agree	Totally agree		Agree	Agree	Agree	Agree	Agree	Agree	Totally agree	Agree	Agree	Totally agree	Agree	Agree	Agree	Agree	Agree	Agree	Agree	Agree	12	12	12	9	11	34	30
571	2025-10-08 14:51:14	2025-10-08 14:56:18	anónimo	Sí	Woman (cis/trans)	Heterosexual	21	Urban	Humanities	4.º	Agree	Neither agree nor disagree	Neither agree nor disagree		Neither agree nor disagree	Neither agree nor disagree	Neither agree nor disagree	Neither agree nor disagree	Neither agree nor disagree	Neither agree nor disagree	Neither agree nor disagree	Neither agree nor disagree	Neither agree nor disagree	Neither agree nor disagree	Neither agree nor disagree	Neither agree nor disagree	Neither agree nor disagree	Neither agree nor disagree	Neither agree nor disagree	Neither agree nor disagree	Neither agree nor disagree	Neither agree nor disagree	10	10	8	8	11	34	38
572	2025-10-08 16:52:02	2025-10-08 16:56:52	anónimo	Sí	Woman (cis/trans)	Bisexual	22	Urban	Science	4.º	Neither agree nor disagree	Neither agree nor disagree	Totally disagree		Neither agree nor disagree	Disagree	Disagree	Disagree	Disagree	Disagree	Disagree	Disagree	Disagree	Disagree	Disagree	Disagree	Disagree	Disagree	Disagree	Disagree	Disagree	Disagree	12	11	7	6	10	36	38
573	2025-10-08 17:36:19	2025-10-08 17:40:37	anónimo	Sí	Woman (cis/trans)	Bisexual	23	Urban	Humanities	4.º	Agree	Neither agree nor disagree	Neither agree nor disagree		Disagree	Disagree	Disagree	Disagree	Disagree	Disagree	Disagree	Disagree	Disagree	Disagree	Disagree	Disagree	Disagree	Disagree	Disagree	Disagree	Disagree	Disagree	12	11	10	7	6	38	40
574	2025-10-08 17:51:00	2025-10-08 17:58:14	anónimo	Sí	Man (cis/trans)	Prefiero no contestar	26	Urban	Humanities	4.º	Agree	Agree	Totally agree		Disagree	Disagree	Disagree	Disagree	Disagree	Disagree	Agree	Disagree	Disagree	Agree	Disagree	Disagree	Disagree	Disagree	Disagree	Disagree	Disagree	Disagree	11	5	12	10	14	33	49
575	2025-10-08 18:27:04	2025-10-08 18:41:39	anónimo	Sí	Woman (cis/trans)	Homosexual	20	Urban	Science	4.º	Agree	Agree	Agree		Disagree	Agree	Agree	Agree	Agree	Agree	Agree	Agree	Agree	Agree	Agree	Disagree	Agree	Disagree	Agree	Agree	Agree	Disagree	13	14	12	14	14	43	40
576	2025-10-09 03:14:06	2025-10-09 03:33:15	anónimo	Sí	Woman (cis/trans)	Heterosexual	22	Urban	Science	5.º	Totally disagree	Totally disagree	Totally disagree		Totally disagree	Totally disagree	Totally disagree	Totally disagree	Totally disagree	Totally disagree	Totally disagree	Totally disagree	Totally disagree	Totally disagree	Totally disagree	Totally disagree	Totally disagree	Totally disagree	Totally disagree	Totally disagree	Totally disagree	Totally disagree	13	14	14	8	14	29	7
577	2025-10-09 09:42:19	2025-10-09 09:50:03	anónimo	Sí	Woman (cis/trans)	Heterosexual	19	Urban	Humanities	1.º	Agree	Agree	Neither agree nor disagree		Disagree	Disagree	Disagree	Disagree	Disagree	Disagree	Disagree	Disagree	Disagree	Disagree	Disagree	Disagree	Disagree	Disagree	Disagree	Disagree	Disagree	Disagree	13	12	11	12	11	38	19
578	2025-10-09 10:04:23	2025-10-09 10:09:18	anónimo	Sí	Woman (cis/trans)	Heterosexual	18	Urban	Humanities	1.º	Totally agree	Agree	Disagree		Disagree	Neither agree nor disagree	Neither agree nor disagree	Neither agree nor disagree	Disagree	Disagree	Neither agree nor disagree	Disagree	Neither agree nor disagree	Totally agree	Agree	Totally disagree	Neither agree nor disagree	Agree	Totally agree	Totally agree	Neither agree nor disagree	Disagree	9	13	4	8	13	44	38
579	2025-10-09 10:03:15	2025-10-09 10:09:23	anónimo	Sí	Woman (cis/trans)	Heterosexual	19	Urban	Humanities	1.º	Agree	Neither agree nor disagree	Neither agree nor disagree		Totally disagree	Totally disagree	Totally disagree	Totally disagree	Totally disagree	Totally disagree	Neither agree nor disagree	Totally disagree	Totally disagree	Neither agree nor disagree	Totally disagree	Totally disagree	Totally disagree	Totally disagree	Totally disagree	Totally disagree	Totally disagree	Totally disagree	10	8	9	7	8	29	33
580	2025-10-09 10:50:45	2025-10-09 12:33:35	anónimo	Sí	Man (cis/trans)	Heterosexual	18	Urban	Humanities	1.º	Agree	Agree	Agree		Disagree	Disagree	Disagree	Disagree	Disagree	Disagree	Disagree	Disagree	Disagree	Disagree	Disagree	Disagree	Disagree	Disagree	Disagree	Disagree	Disagree	Disagree	11	8	7	3	8	32	36
581	2025-10-09 14:53:42	2025-10-09 15:03:22	anónimo	Sí	Woman (cis/trans)	Heterosexual	18	Urban	Humanities	1.º	Totally agree	Agree	Disagree		Disagree	Disagree	Disagree	Disagree	Disagree	Disagree	Disagree	Disagree	Disagree	Disagree	Disagree	Disagree	Disagree	Disagree	Disagree	Disagree	Disagree	Disagree	11	11	11	8	11	31	27
582	2025-10-10 09:18:01	2025-10-10 09:23:03	anónimo	Sí	Woman (cis/trans)	Heterosexual	18	Urban	Humanities	1.º	Totally disagree	Totally disagree	Disagree		Totally disagree	Totally disagree	Totally disagree	Totally disagree	Totally disagree	Totally disagree	Totally disagree	Totally disagree	Totally disagree	Totally disagree	Totally disagree	Totally disagree	Totally disagree	Totally disagree	Totally disagree	Totally disagree	Totally disagree	Totally disagree	4	7	6	7	6	35	40
583	2025-10-10 16:18:51	2025-10-10 16:23:09	anónimo	Sí	Woman (cis/trans)	Prefiero no contestar	22	Urban	Science	4.º	Totally disagree	Totally disagree	Totally disagree		Totally disagree	Totally disagree	Totally disagree	Totally disagree	Totally disagree	Totally disagree	Totally disagree	Totally disagree	Totally disagree	Totally disagree	Totally disagree	Totally disagree	Totally disagree	Totally disagree	Totally disagree	Totally disagree	Totally disagree	Totally disagree	11	10	7	7	11	31	49
584	2025-10-10 18:08:44	2025-10-10 18:14:16	anónimo	Sí	Woman (cis/trans)	Bisexual	26	Urban	Humanities	4.º	Agree	Agree	Neither agree nor disagree		Disagree	Disagree	Disagree	Disagree	Disagree	Disagree	Neither agree nor disagree	Disagree	Disagree	Neither agree nor disagree	Disagree	Disagree	Neither agree nor disagree	Neither agree nor disagree	Disagree	Disagree	Disagree	Disagree	13	14	8	4	14	32	37
585	2025-10-12 18:51:17	2025-10-12 19:00:33	anónimo	Sí	Woman (cis/trans)	Heterosexual	25	Urban	Science	3.º	Agree	Agree	Neither agree nor disagree		Disagree	Disagree	Disagree	Disagree	Disagree	Disagree	Agree	Disagree	Disagree	Agree	Disagree	Disagree	Disagree	Disagree	Disagree	Disagree	Disagree	Disagree	12	11	10	8	11	33	38
586	2025-10-12 21:51:54	2025-10-12 22:01:25	anónimo	Sí	Woman (cis/trans)	Heterosexual	18	Urban	Humanities	1.º	Disagree	Totally disagree	Totally disagree		Totally disagree	Totally disagree	Totally disagree	Totally disagree	Totally disagree	Totally disagree	Totally disagree	Totally disagree	Totally disagree	Totally disagree	Totally disagree	Totally disagree	Totally disagree	Totally disagree	Totally disagree	Totally disagree	Totally disagree	Totally disagree	11	9	9	9	8	35	39
587	2025-10-13 21:08:33	2025-10-13 21:15:51	anónimo	Sí	Woman (cis/trans)	Heterosexual	18	Urban	Science	1.º	Disagree	Totally disagree	Neither agree nor disagree		Totally disagree	Totally disagree	Disagree	Totally disagree	Totally disagree	Totally disagree	Neither agree nor disagree	Totally disagree	Totally disagree	Neither agree nor disagree	Totally disagree	Totally disagree	Totally disagree	Totally disagree	Disagree	Totally disagree	Disagree	Totally disagree	14	10	5	11	11	36	38
588	2025-10-14 11:14:30	2025-10-14 11:21:28	anónimo	Sí	Woman (cis/trans)	Heterosexual	18	Rural	Science	1.º	Agree	Neither agree nor disagree	Disagree		Disagree	Disagree	Neither agree nor disagree	Neither agree nor disagree	Neither agree nor disagree	Totally disagree	Agree	Agree	Agree	Agree	Totally disagree	Totally disagree	Agree	Agree	Agree	Agree	Disagree	Disagree	13	13	7	6	13	40	48
589	2025-10-14 18:49:15	2025-10-14 18:55:49	anónimo	Sí	Woman (cis/trans)	Prefiero no contestar	22	Urban	Science	5.º	Neither agree nor disagree	Agree	Disagree		Agree	Agree	Agree	Agree	Agree	Agree	Agree	Agree	Agree	Agree	Agree	Agree	Agree	Agree	Agree	Agree	Agree	Agree	12	12	9	4	4	31	40
590	2025-10-14 23:31:25	2025-10-14 23:37:32	anónimo	Sí	Woman (cis/trans)	Homosexual	19	Urban	Humanities	2.º	Agree	Agree	Neither agree nor disagree		Neither agree nor disagree	Neither agree nor disagree	Neither agree nor disagree	Neither agree nor disagree	Neither agree nor disagree	Neither agree nor disagree	Neither agree nor disagree	Neither agree nor disagree	Neither agree nor disagree	Neither agree nor disagree	Neither agree nor disagree	Neither agree nor disagree	Neither agree nor disagree	Neither agree nor disagree	Neither agree nor disagree	Neither agree nor disagree	Neither agree nor disagree	Neither agree nor disagree	12	9	8	6	12	37	43
591	2025-10-15 16:22:39	2025-10-15 16:34:49	anónimo	Sí	Woman (cis/trans)	Prefiero no contestar	18	Rural	Science	2.º	Totally agree	Totally agree	Agree		Totally agree	Totally agree	Totally agree	Totally agree	Totally agree	Totally agree	Totally agree	Totally agree	Totally agree	Totally agree	Agree	Totally agree	Totally agree	Totally agree	Totally agree	Totally agree	Totally agree	Totally agree	12	8	6	10	11	29	38
593	2025-10-16 13:41:50	2025-10-16 13:49:45	anónimo	Sí	Woman (cis/trans)	Heterosexual	22	Urban	Humanities	4.º	Neither agree nor disagree	Neither agree nor disagree	Totally disagree		Totally disagree	Totally disagree	Totally disagree	Totally disagree	Totally disagree	Totally disagree	Agree	Totally disagree	Totally disagree	Agree	Totally disagree	Totally disagree	Totally disagree	Totally disagree	Totally disagree	Totally disagree	Totally disagree	Totally disagree	14	14	7	5	11	41	45
594	2025-10-16 15:10:16	2025-10-16 15:16:44	anónimo	Sí	Woman (cis/trans)	Heterosexual	24	Urban	Humanities	4.º	Agree	Agree	Agree		Agree	Agree	Agree	Agree	Agree	Agree	Agree	Agree	Agree	Agree	Agree	Agree	Agree	Agree	Agree	Agree	Agree	Agree	10	14	10	13	11	37	49
595	2025-10-16 16:56:44	2025-10-16 17:01:44	anónimo	Sí	Man (cis/trans)	Heterosexual	21	Urban	Humanities	4.º	Neither agree nor disagree	Neither agree nor disagree	Neither agree nor disagree		Agree	Agree	Agree	Neither agree nor disagree	Agree	Agree	Disagree	Neither agree nor disagree	Neither agree nor disagree	Neither agree nor disagree	Neither agree nor disagree	Agree	Neither agree nor disagree	Neither agree nor disagree	Neither agree nor disagree	Neither agree nor disagree	Agree	Agree	8	8	10	8	11	38	24
596	2025-10-16 21:37:50	2025-10-16 21:43:47	anónimo	Sí	Woman (cis/trans)	Heterosexual	20	Urban	Humanities	1.º	Neither agree nor disagree	Neither agree nor disagree	Neither agree nor disagree		Totally disagree	Totally disagree	Totally disagree	Totally disagree	Disagree	Totally disagree	Neither agree nor disagree	Disagree	Totally disagree	Neither agree nor disagree	Totally disagree	Totally disagree	Totally disagree	Totally disagree	Neither agree nor disagree	Disagree	Totally disagree	Totally disagree	12	10	6	6	9	36	40
597	2025-10-19 01:51:02	2025-10-19 01:54:34	anónimo	Sí	Woman (cis/trans)	Heterosexual	18	Urban	Humanities	1.º	Disagree	Neither agree nor disagree	Neither agree nor disagree		Disagree	Disagree	Disagree	Disagree	Disagree	Disagree	Agree	Disagree	Disagree	Agree	Disagree	Disagree	Neither agree nor disagree	Neither agree nor disagree	Disagree	Disagree	Disagree	Disagree	11	10	8	11	11	37	42
598	2025-10-20 12:10:49	2025-10-20 12:19:35	anónimo	Sí	Man (cis/trans)	Heterosexual	18	Urban	Humanities	1.º	Totally agree	Totally agree	Totally agree		Totally agree	Totally agree	Totally agree	Totally agree	Totally agree	Totally agree	Totally agree	Totally agree	Totally agree	Totally agree	Totally agree	Totally agree	Totally agree	Totally agree	Totally agree	Totally agree	Totally agree	Totally agree	11	12	14	6	13	34	27
599	2025-10-20 12:21:29	2025-10-20 12:27:57	anónimo	Sí	Woman (cis/trans)	Heterosexual	18	Urban	Humanities	1.º	Agree	Agree	Neither agree nor disagree		Agree	Agree	Agree	Agree	Agree	Agree	Agree	Agree	Agree	Agree	Agree	Agree	Agree	Agree	Agree	Agree	Agree	Agree	9	7	13	5	11	26	32
601	2025-10-20 13:40:11	2025-10-20 13:45:49	anónimo	Sí	Woman (cis/trans)	Heterosexual	18	Rural	Humanities	1.º	Agree	Agree	Agree		Agree	Agree	Agree	Agree	Agree	Agree	Agree	Totally agree	Totally agree	Totally agree	Agree	Neither agree nor disagree	Agree	Agree	Totally agree	Totally agree	Totally agree	Agree	10	10	6	4	9	35	21
602	2025-10-20 13:40:27	2025-10-20 13:46:09	anónimo	Sí	Woman (cis/trans)	Heterosexual	18	Urban	Humanities	1.º	Totally agree	Totally agree	Totally agree		Neither agree nor disagree	Neither agree nor disagree	Neither agree nor disagree	Neither agree nor disagree	Neither agree nor disagree	Neither agree nor disagree	Totally agree	Neither agree nor disagree	Neither agree nor disagree	Totally agree	Neither agree nor disagree	Totally disagree	Agree	Neither agree nor disagree	Neither agree nor disagree	Neither agree nor disagree	Neither agree nor disagree	Neither agree nor disagree	14	13	13	11	12	42	41
603	2025-10-20 13:40:24	2025-10-20 13:46:23	anónimo	Sí	Woman (cis/trans)	Heterosexual	18	Urban	Humanities	1.º	Neither agree nor disagree	Agree	Neither agree nor disagree		Neither agree nor disagree	Neither agree nor disagree	Neither agree nor disagree	Neither agree nor disagree	Neither agree nor disagree	Neither agree nor disagree	Neither agree nor disagree	Neither agree nor disagree	Neither agree nor disagree	Neither agree nor disagree	Neither agree nor disagree	Neither agree nor disagree	Neither agree nor disagree	Neither agree nor disagree	Neither agree nor disagree	Neither agree nor disagree	Neither agree nor disagree	Neither agree nor disagree	11	11	7	8	12	35	36
604	2025-10-20 13:40:35	2025-10-20 13:46:28	anónimo	Sí	Woman (cis/trans)	Heterosexual	18	Rural	Humanities	1.º	Totally agree	Totally agree	Totally agree		Totally agree	Totally agree	Totally agree	Totally agree	Totally agree	Totally agree	Totally agree	Totally agree	Totally agree	Totally agree	Totally agree	Totally agree	Totally agree	Totally agree	Totally agree	Totally agree	Totally agree	Totally agree	12	13	8	9	9	31	31
605	2025-10-20 13:41:47	2025-10-20 13:48:50	anónimo	Sí	Man (cis/trans)	Heterosexual	18	Urban	Humanities	1.º	Disagree	Agree	Totally disagree		Agree	Agree	Totally agree	Agree	Agree	Disagree	Totally agree	Agree	Agree	Totally agree	Agree	Disagree	Totally agree	Disagree	Agree	Agree	Agree	Agree	12	7	7	8	7	29	36
606	2025-10-20 13:56:12	2025-10-20 14:03:13	anónimo	Sí	Woman (cis/trans)	Heterosexual	18	Rural	Humanities	1.º	Totally disagree	Totally agree	Neither agree nor disagree		Totally agree	Totally agree	Totally agree	Totally agree	Totally agree	Totally agree	Totally agree	Totally agree	Totally agree	Totally agree	Totally agree	Totally agree	Totally agree	Totally agree	Totally agree	Totally agree	Totally agree	Totally agree	13	12	8	4	8	29	7
607	2025-10-20 13:40:55	2025-10-20 14:47:18	anónimo	Sí	Man (cis/trans)	Homosexual	18	Urban	Humanities	1.º	Totally disagree	Totally disagree	Totally disagree		Totally disagree	Totally disagree	Totally disagree	Totally disagree	Totally disagree	Totally disagree	Neither agree nor disagree	Totally disagree	Totally disagree	Neither agree nor disagree	Totally disagree	Totally disagree	Neither agree nor disagree	Totally disagree	Totally disagree	Totally disagree	Totally disagree	Totally disagree	12	9	12	12	14	38	34
608	2025-10-20 15:20:20	2025-10-20 15:26:58	anónimo	Sí	Man (cis/trans)	Heterosexual	18	Urban	Humanities	1.º	Neither agree nor disagree	Agree	Agree		Neither agree nor disagree	Agree	Agree	Agree	Agree	Disagree	Agree	Agree	Neither agree nor disagree	Totally agree	Disagree	Totally disagree	Agree	Agree	Agree	Agree	Neither agree nor disagree	Agree	12	6	12	5	8	31	45
609	2025-10-20 15:49:33	2025-10-20 15:54:32	anónimo	Sí	Man (cis/trans)	Heterosexual	20	Urban	Humanities	2.º	Agree	Agree	Agree		Agree	Agree	Agree	Agree	Agree	Agree	Agree	Agree	Agree	Agree	Agree	Agree	Agree	Agree	Agree	Agree	Agree	Agree	10	9	9	10	12	32	36
610	2025-10-20 17:56:22	2025-10-20 18:06:10	anónimo	Sí	Woman (cis/trans)	Heterosexual	19	Urban	Humanities	1.º	Neither agree nor disagree	Neither agree nor disagree	Totally disagree		Agree	Agree	Agree	Agree	Agree	Agree	Agree	Agree	Agree	Agree	Agree	Totally disagree	Agree	Agree	Agree	Agree	Agree	Agree	14	10	14	12	12	36	23
611	2025-10-20 17:58:14	2025-10-20 18:07:30	anónimo	Sí	Man (cis/trans)	Heterosexual	19	Urban	Humanities	1.º	Totally agree	Totally agree	Totally agree		Agree	Agree	Agree	Agree	Agree	Agree	Agree	Agree	Agree	Agree	Agree	Agree	Agree	Agree	Agree	Agree	Agree	Agree	10	13	7	14	14	37	42
612	2025-10-20 17:56:47	2025-10-20 18:07:54	anónimo	Sí	Woman (cis/trans)	Heterosexual	18	Urban	Humanities	1.º	Totally disagree	Totally disagree	Totally disagree		Neither agree nor disagree	Neither agree nor disagree	Neither agree nor disagree	Neither agree nor disagree	Neither agree nor disagree	Neither agree nor disagree	Neither agree nor disagree	Neither agree nor disagree	Neither agree nor disagree	Neither agree nor disagree	Neither agree nor disagree	Neither agree nor disagree	Neither agree nor disagree	Neither agree nor disagree	Neither agree nor disagree	Neither agree nor disagree	Neither agree nor disagree	Neither agree nor disagree	13	10	13	13	13	33	29
613	2025-10-20 18:25:16	2025-10-20 18:30:25	anónimo	Sí	Woman (cis/trans)	Heterosexual	20	Urban	Humanities	3.º	Agree	Agree	Neither agree nor disagree		Agree	Agree	Neither agree nor disagree	Agree	Agree	Agree	Disagree	Agree	Agree	Totally disagree	Agree	Agree	Neither agree nor disagree	Agree	Neither agree nor disagree	Neither agree nor disagree	Agree	Agree	6	7	6	8	13	40	36
614	2025-10-20 19:16:30	2025-10-20 19:20:31	anónimo	Sí	Woman (cis/trans)	Bisexual	18	Urban	Humanities	1.º	Agree	Agree	Neither agree nor disagree		Totally agree	Totally agree	Totally agree	Totally agree	Totally agree	Totally agree	Totally agree	Totally agree	Totally agree	Totally agree	Totally agree	Totally agree	Totally agree	Totally agree	Totally agree	Totally agree	Totally agree	Totally agree	9	8	5	12	10	26	11
615	2025-10-20 20:31:50	2025-10-20 20:37:35	anónimo	Sí	Man (cis/trans)	Heterosexual	18	Urban	Humanities	1.º	Neither agree nor disagree	Neither agree nor disagree	Neither agree nor disagree		Neither agree nor disagree	Neither agree nor disagree	Neither agree nor disagree	Neither agree nor disagree	Neither agree nor disagree	Disagree	Neither agree nor disagree	Neither agree nor disagree	Neither agree nor disagree	Neither agree nor disagree	Neither agree nor disagree	Totally disagree	Neither agree nor disagree	Neither agree nor disagree	Neither agree nor disagree	Neither agree nor disagree	Neither agree nor disagree	Neither agree nor disagree	12	12	6	9	7	37	48
616	2025-10-20 21:31:43	2025-10-20 21:40:51	anónimo	Sí	Woman (cis/trans)	Heterosexual	21	Urban	Humanities	2.º	Neither agree nor disagree	Agree	Disagree		Agree	Agree	Agree	Agree	Agree	Disagree	Agree	Agree	Agree	Agree	Neither agree nor disagree	Disagree	Agree	Agree	Agree	Agree	Agree	Agree	12	12	12	8	9	34	40
617	2025-10-21 08:27:29	2025-10-21 08:35:07	anónimo	Sí	Woman (cis/trans)	Heterosexual	18	Urban	Humanities	1.º	Agree	Agree	Agree		Neither agree nor disagree	Neither agree nor disagree	Neither agree nor disagree	Neither agree nor disagree	Neither agree nor disagree	Neither agree nor disagree	Neither agree nor disagree	Neither agree nor disagree	Neither agree nor disagree	Neither agree nor disagree	Neither agree nor disagree	Neither agree nor disagree	Neither agree nor disagree	Neither agree nor disagree	Neither agree nor disagree	Neither agree nor disagree	Neither agree nor disagree	Neither agree nor disagree	10	14	6	13	11	32	33
618	2025-10-21 12:19:28	2025-10-21 12:24:47	anónimo	Sí	Man (cis/trans)	Heterosexual	20	Urban	Science	3.º	Agree	Totally agree	Neither agree nor disagree		Agree	Agree	Agree	Agree	Agree	Agree	Agree	Agree	Agree	Agree	Agree	Agree	Agree	Agree	Agree	Agree	Agree	Agree	10	9	9	10	9	38	12
619	2025-10-21 12:20:05	2025-10-21 12:30:15	anónimo	Sí	Woman (cis/trans)	Heterosexual	20	Urban	Science	3.º	Disagree	Disagree	Totally disagree		Disagree	Disagree	Disagree	Disagree	Disagree	Totally disagree	Agree	Disagree	Disagree	Agree	Disagree	Totally disagree	Disagree	Disagree	Disagree	Disagree	Disagree	Disagree	11	13	11	3	7	36	48
620	2025-10-21 12:25:56	2025-10-21 12:31:10	anónimo	Sí	Woman (cis/trans)	Heterosexual	19	Urban	Science	3.º	Disagree	Disagree	Disagree		Disagree	Disagree	Disagree	Disagree	Disagree	Disagree	Neither agree nor disagree	Disagree	Disagree	Disagree	Disagree	Disagree	Disagree	Disagree	Disagree	Disagree	Disagree	Disagree	8	9	8	8	9	25	36
622	2025-10-21 12:22:07	2025-10-21 12:43:27	anónimo	Sí	Woman (cis/trans)	Heterosexual	20	Urban	Science	3.º	Neither agree nor disagree	Agree	Disagree		Disagree	Disagree	Agree	Disagree	Disagree	Totally disagree	Neither agree nor disagree	Neither agree nor disagree	Neither agree nor disagree	Neither agree nor disagree	Agree	Totally disagree	Disagree	Disagree	Neither agree nor disagree	Neither agree nor disagree	Disagree	Disagree	14	12	10	5	5	35	28
623	2025-10-21 12:43:31	2025-10-21 12:48:59	anónimo	Sí	Woman (cis/trans)	Heterosexual	20	Urban	Science	3.º	Agree	Agree	Agree		Agree	Agree	Agree	Agree	Agree	Agree	Agree	Agree	Agree	Agree	Agree	Agree	Agree	Agree	Agree	Agree	Agree	Agree	12	11	11	12	13	37	37
624	2025-10-21 13:53:58	2025-10-21 14:01:54	anónimo	Sí	Woman (cis/trans)	Heterosexual	18	Urban	Science	1.º	Neither agree nor disagree	Agree	Neither agree nor disagree		Agree	Agree	Agree	Agree	Agree	Agree	Agree	Agree	Agree	Agree	Agree	Disagree	Agree	Agree	Agree	Agree	Agree	Agree	12	13	8	13	6	40	17
626	2025-10-21 17:28:10	2025-10-21 17:33:45	anónimo	Sí	Man (cis/trans)	Heterosexual	20	Urban	Science	3.º	Agree	Agree	Neither agree nor disagree		Neither agree nor disagree	Agree	Agree	Totally agree	Totally agree	Neither agree nor disagree	Totally agree	Totally agree	Agree	Totally agree	Neither agree nor disagree	Neither agree nor disagree	Totally agree	Agree	Totally agree	Totally agree	Agree	Agree	9	11	14	9	10	36	26
627	2025-10-21 10:04:59	2025-10-21 20:07:31	anónimo	Sí	Woman (cis/trans)	Bisexual	20	Urban	Humanities	1.º	Neither agree nor disagree	Neither agree nor disagree	Agree		Neither agree nor disagree	Neither agree nor disagree	Neither agree nor disagree	Neither agree nor disagree	Neither agree nor disagree	Neither agree nor disagree	Neither agree nor disagree	Neither agree nor disagree	Neither agree nor disagree	Neither agree nor disagree	Neither agree nor disagree	Neither agree nor disagree	Neither agree nor disagree	Neither agree nor disagree	Neither agree nor disagree	Neither agree nor disagree	Neither agree nor disagree	Neither agree nor disagree	3	3	13	8	4	38	46
628	2025-10-21 18:49:35	2025-10-21 20:25:38	anónimo	Sí	Woman (cis/trans)	Prefiero no contestar	19	Urban	Science	2.º	Totally agree	Totally agree	Agree		Totally agree	Totally agree	Totally agree	Totally agree	Totally agree	Totally agree	Totally agree	Totally agree	Totally agree	Totally agree	Totally agree	Totally agree	Totally agree	Totally agree	Totally agree	Totally agree	Totally agree	Totally agree	9	12	12	8	13	36	33
629	2025-10-21 21:02:35	2025-10-21 21:07:35	anónimo	Sí	Woman (cis/trans)	Heterosexual	20	Urban	Humanities	3.º	Disagree	Agree	Neither agree nor disagree		Neither agree nor disagree	Neither agree nor disagree	Neither agree nor disagree	Neither agree nor disagree	Neither agree nor disagree	Neither agree nor disagree	Neither agree nor disagree	Neither agree nor disagree	Neither agree nor disagree	Neither agree nor disagree	Neither agree nor disagree	Neither agree nor disagree	Neither agree nor disagree	Neither agree nor disagree	Neither agree nor disagree	Neither agree nor disagree	Neither agree nor disagree	Neither agree nor disagree	12	9	4	8	11	33	29
630	2025-10-21 21:29:07	2025-10-21 21:35:11	anónimo	Sí	Woman (cis/trans)	Heterosexual	18	Urban	Science	1.º	Agree	Neither agree nor disagree	Neither agree nor disagree		Neither agree nor disagree	Neither agree nor disagree	Neither agree nor disagree	Neither agree nor disagree	Neither agree nor disagree	Neither agree nor disagree	Neither agree nor disagree	Neither agree nor disagree	Neither agree nor disagree	Neither agree nor disagree	Neither agree nor disagree	Neither agree nor disagree	Neither agree nor disagree	Neither agree nor disagree	Neither agree nor disagree	Neither agree nor disagree	Neither agree nor disagree	Neither agree nor disagree	12	9	8	9	9	33	40
631	2025-10-21 21:35:50	2025-10-21 21:41:03	anónimo	Sí	Woman (cis/trans)	Heterosexual	18	Rural	Humanities	1.º	Neither agree nor disagree	Agree	Neither agree nor disagree		Neither agree nor disagree	Neither agree nor disagree	Agree	Agree	Agree	Neither agree nor disagree	Totally agree	Neither agree nor disagree	Neither agree nor disagree	Totally agree	Disagree	Disagree	Neither agree nor disagree	Neither agree nor disagree	Totally agree	Totally agree	Disagree	Disagree	12	12	6	12	13	34	40
632	2025-10-22 01:58:33	2025-10-22 02:05:25	anónimo	Sí	Woman (cis/trans)	Heterosexual	20	Rural	Humanities	3.º	Neither agree nor disagree	Neither agree nor disagree	Disagree		Disagree	Disagree	Neither agree nor disagree	Disagree	Neither agree nor disagree	Disagree	Neither agree nor disagree	Disagree	Disagree	Disagree	Disagree	Disagree	Neither agree nor disagree	Disagree	Neither agree nor disagree	Neither agree nor disagree	Disagree	Disagree	12	9	6	5	9	30	30
633	2025-10-22 10:05:20	2025-10-22 10:10:35	anónimo	Sí	Man (cis/trans)	Heterosexual	25	Urban	Science	6.º	Disagree	Disagree	Disagree		Disagree	Disagree	Disagree	Disagree	Disagree	Disagree	Neither agree nor disagree	Disagree	Disagree	Neither agree nor disagree	Disagree	Disagree	Disagree	Disagree	Disagree	Disagree	Disagree	Disagree	10	13	13	11	12	30	41
634	2025-10-22 11:51:41	2025-10-22 11:57:42	anónimo	Sí	Woman (cis/trans)	Heterosexual	21	Urban	Humanities	1.º	Agree	Agree	Agree		Agree	Agree	Agree	Agree	Agree	Agree	Agree	Agree	Agree	Agree	Agree	Totally disagree	Agree	Agree	Agree	Agree	Agree	Agree	14	14	12	8	10	38	22
635	2025-10-22 16:55:50	2025-10-22 17:13:11	anónimo	Sí	Man (cis/trans)	Bisexual	24	Urban	Science	4.º	Agree	Agree	Agree		Agree	Agree	Agree	Agree	Agree	Agree	Agree	Agree	Agree	Agree	Agree	Agree	Agree	Agree	Agree	Agree	Agree	Agree	14	12	12	6	8	38	32
636	2025-10-22 18:07:11	2025-10-22 18:10:04	anónimo	Sí	Woman (cis/trans)	Heterosexual	18	Rural	Humanities	1.º	Totally agree	Neither agree nor disagree	Neither agree nor disagree		Agree	Agree	Agree	Agree	Agree	Agree	Agree	Agree	Agree	Agree	Agree	Agree	Agree	Agree	Agree	Agree	Agree	Agree	12	8	7	11	12	35	44
638	2025-10-22 18:09:27	2025-10-22 18:24:04	anónimo	Sí	Woman (cis/trans)	Heterosexual	22	Urban	Science	2.º	Agree	Agree	Agree		Disagree	Disagree	Disagree	Neither agree nor disagree	Disagree	Disagree	Agree	Agree	Neither agree nor disagree	Agree	Neither agree nor disagree	Disagree	Agree	Disagree	Agree	Agree	Disagree	Disagree	14	13	12	13	13	35	34
639	2025-10-22 18:26:57	2025-10-22 18:36:44	anónimo	Sí	Woman (cis/trans)	Bisexual	18	Urban	Science	1.º	Neither agree nor disagree	Neither agree nor disagree	Disagree		Disagree	Disagree	Disagree	Disagree	Disagree	Disagree	Disagree	Disagree	Disagree	Neither agree nor disagree	Disagree	Disagree	Disagree	Disagree	Disagree	Disagree	Disagree	Disagree	13	7	7	12	11	36	46
640	2025-10-23 12:21:05	2025-10-23 12:24:54	anónimo	Sí	Man (cis/trans)	Heterosexual	21	Urban	Humanities	1.º	Totally agree	Totally agree	Totally agree		Neither agree nor disagree	Totally agree	Totally agree	Totally agree	Totally agree	Totally disagree	Totally agree	Totally agree	Totally agree	Totally agree	Totally disagree	Totally disagree	Totally agree	Totally agree	Totally agree	Totally agree	Totally agree	Totally agree	9	13	7	13	8	27	16
641	2025-10-24 07:45:29	2025-10-24 07:51:14	anónimo	Sí	Woman (cis/trans)	Bisexual	19	Urban	Science	2.º	Agree	Agree	Neither agree nor disagree		Neither agree nor disagree	Neither agree nor disagree	Neither agree nor disagree	Neither agree nor disagree	Neither agree nor disagree	Neither agree nor disagree	Agree	Neither agree nor disagree	Neither agree nor disagree	Agree	Neither agree nor disagree	Neither agree nor disagree	Neither agree nor disagree	Neither agree nor disagree	Agree	Neither agree nor disagree	Neither agree nor disagree	Neither agree nor disagree	12	8	7	11	10	33	41
644	2025-10-28 11:05:08	2025-10-28 11:08:40	anónimo	Sí	Man (cis/trans)	Heterosexual	20	Urban	Science	2.º	Totally agree	Totally agree	Totally agree		Totally agree	Totally agree	Totally agree	Totally agree	Totally agree	Totally agree	Totally agree	Totally agree	Totally agree	Totally agree	Totally agree	Totally agree	Totally agree	Totally agree	Totally agree	Totally agree	Totally agree	Totally agree	9	7	9	12	10	36	19
645	2025-10-28 13:52:33	2025-10-28 14:11:39	anónimo	Sí	Man (cis/trans)	Heterosexual	20	Urban	Science	3.º	Neither agree nor disagree	Neither agree nor disagree	Neither agree nor disagree		Agree	Agree	Agree	Agree	Agree	Agree	Agree	Agree	Agree	Agree	Agree	Agree	Agree	Agree	Agree	Agree	Agree	Agree	14	12	14	12	10	36	40
647	2025-10-29 00:24:35	2025-10-29 00:29:41	anónimo	Sí	Man (cis/trans)	Heterosexual	21	Urban	Science	3.º	Totally agree	Totally agree	Agree		Agree	Agree	Agree	Agree	Agree	Agree	Agree	Agree	Agree	Agree	Agree	Agree	Agree	Agree	Agree	Agree	Agree	Agree	13	9	10	10	10	35	39
648	2025-10-29 11:31:55	2025-10-29 11:37:16	anónimo	Sí	Man (cis/trans)	Heterosexual	20	Rural	Humanities	3.º	Totally agree	Totally agree	Agree		Agree	Agree	Agree	Agree	Agree	Agree	Agree	Agree	Agree	Agree	Agree	Agree	Agree	Agree	Agree	Agree	Agree	Agree	11	8	11	12	9	33	41
649	2025-10-30 11:21:26	2025-10-30 11:26:17	anónimo	Sí	Woman (cis/trans)	Heterosexual	24	Urban	Humanities	4.º	Totally disagree	Totally disagree	Totally disagree		Totally disagree	Totally disagree	Totally disagree	Totally disagree	Totally disagree	Totally disagree	Totally disagree	Totally disagree	Totally disagree	Totally disagree	Totally disagree	Totally disagree	Totally disagree	Totally disagree	Totally disagree	Totally disagree	Totally disagree	Totally disagree	11	10	6	6	9	31	43
650	2025-10-30 12:26:33	2025-10-30 12:32:11	anónimo	Sí	Woman (cis/trans)	Bisexual	23	Rural	Science	5.º	Neither agree nor disagree	Agree	Disagree		Disagree	Disagree	Disagree	Disagree	Disagree	Disagree	Neither agree nor disagree	Disagree	Disagree	Agree	Disagree	Disagree	Disagree	Disagree	Disagree	Disagree	Disagree	Disagree	14	8	9	5	11	38	44
652	2025-11-03 10:40:01	2025-11-03 10:44:18	anónimo	Sí	Woman (cis/trans)	Bisexual	19	Urban	Science	3.º	Agree	Agree	Agree		Agree	Agree	Agree	Agree	Agree	Agree	Agree	Agree	Agree	Agree	Agree	Agree	Agree	Agree	Agree	Agree	Agree	Agree	12	8	9	12	13	37	29
653	2025-11-03 10:57:15	2025-11-03 11:04:06	anónimo	Sí	Woman (cis/trans)	Bisexual	19	Urban	Humanities	2.º	Agree	Disagree	Disagree		Disagree	Disagree	Disagree	Disagree	Disagree	Disagree	Agree	Disagree	Disagree	Totally agree	Disagree	Disagree	Disagree	Disagree	Disagree	Disagree	Disagree	Disagree	8	7	8	9	9	37	26
654	2025-11-03 19:51:06	2025-11-03 19:57:41	anónimo	Sí	Man (cis/trans)	Heterosexual	22	Urban	Science	4.º	Totally agree	Totally agree	Totally agree		Totally agree	Totally agree	Totally agree	Totally agree	Totally agree	Totally agree	Totally agree	Totally agree	Totally agree	Totally agree	Totally agree	Totally agree	Totally agree	Totally agree	Totally agree	Totally agree	Totally agree	Totally agree	4	3	13	11	12	26	30
655	2025-11-04 11:28:40	2025-11-04 11:35:23	anónimo	Sí	Man (cis/trans)	Asexual	18	Rural	Humanities	1.º	Neither agree nor disagree	Neither agree nor disagree	Neither agree nor disagree		Neither agree nor disagree	Neither agree nor disagree	Neither agree nor disagree	Neither agree nor disagree	Neither agree nor disagree	Neither agree nor disagree	Agree	Neither agree nor disagree	Neither agree nor disagree	Agree	Neither agree nor disagree	Neither agree nor disagree	Neither agree nor disagree	Neither agree nor disagree	Neither agree nor disagree	Neither agree nor disagree	Neither agree nor disagree	Neither agree nor disagree	9	4	6	13	11	31	42
656	2025-11-04 13:42:40	2025-11-04 13:56:21	anónimo	Sí	Woman (cis/trans)	Prefiero no contestar	20	Urban	Humanities	1.º	Neither agree nor disagree	Disagree	Neither agree nor disagree		Disagree	Disagree	Disagree	Disagree	Disagree	Disagree	Disagree	Disagree	Disagree	Disagree	Disagree	Disagree	Disagree	Disagree	Disagree	Disagree	Disagree	Disagree	12	11	6	3	10	31	49
657	2025-11-04 16:26:09	2025-11-04 16:33:02	anónimo	Sí	Man (cis/trans)	Bisexual	19	Urban	Science	2.º	Neither agree nor disagree	Agree	Disagree		Disagree	Disagree	Disagree	Disagree	Disagree	Totally disagree	Agree	Disagree	Disagree	Totally agree	Disagree	Totally agree	Neither agree nor disagree	Totally disagree	Neither agree nor disagree	Neither agree nor disagree	Disagree	Disagree	13	8	9	14	12	39	48
658	2025-11-04 19:04:44	2025-11-04 19:22:09	anónimo	Sí	Woman (cis/trans)	Bisexual	19	Rural	Humanities	2.º	Neither agree nor disagree	Neither agree nor disagree	Agree		Neither agree nor disagree	Neither agree nor disagree	Neither agree nor disagree	Neither agree nor disagree	Neither agree nor disagree	Neither agree nor disagree	Neither agree nor disagree	Neither agree nor disagree	Neither agree nor disagree	Neither agree nor disagree	Neither agree nor disagree	Neither agree nor disagree	Neither agree nor disagree	Neither agree nor disagree	Neither agree nor disagree	Neither agree nor disagree	Neither agree nor disagree	Neither agree nor disagree	10	10	11	9	12	35	49
659	2025-11-05 08:22:55	2025-11-05 08:26:44	anónimo	Sí	Man (cis/trans)	Bisexual	20	Urban	Humanities	3.º	Disagree	Disagree	Totally disagree		Totally disagree	Totally disagree	Totally disagree	Totally disagree	Totally disagree	Totally disagree	Disagree	Totally disagree	Totally disagree	Disagree	Totally disagree	Totally disagree	Disagree	Totally disagree	Totally disagree	Totally disagree	Totally disagree	Totally disagree	8	3	11	5	5	31	31
660	2025-11-05 17:00:42	2025-11-05 17:06:03	anónimo	Sí	No binario	Bisexual	19	Urban	Humanities	2.º	Agree	Totally agree	Totally agree		Totally agree	Totally agree	Totally agree	Totally agree	Totally agree	Totally agree	Totally agree	Totally agree	Totally agree	Totally agree	Totally agree	Totally agree	Totally agree	Totally agree	Totally agree	Totally agree	Totally agree	Totally agree	14	8	10	13	12	33	24
662	2025-11-10 10:54:28	2025-11-10 12:50:11	anónimo	Sí	Woman (cis/trans)	Bisexual	18	Urban	Science	1.º	Agree	Agree	Agree		Disagree	Disagree	Disagree	Disagree	Disagree	Disagree	Agree	Disagree	Disagree	Agree	Disagree	Disagree	Disagree	Disagree	Disagree	Disagree	Disagree	Disagree	14	14	9	14	10	40	36
663	2025-11-10 16:19:55	2025-11-10 16:31:41	anónimo	Sí	Woman (cis/trans)	Bisexual	26	Urban	Humanities	3.º	Disagree	Disagree	Disagree		Disagree	Disagree	Disagree	Disagree	Disagree	Disagree	Disagree	Disagree	Disagree	Disagree	Disagree	Disagree	Disagree	Disagree	Disagree	Disagree	Disagree	Disagree	13	5	5	8	12	32	36
664	2025-11-11 10:28:48	2025-11-11 10:40:56	anónimo	Sí	Woman (cis/trans)	Heterosexual	18	Urban	Humanities	1.º	Disagree	Disagree	Neither agree nor disagree		Totally disagree	Totally disagree	Totally disagree	Totally disagree	Totally disagree	Totally disagree	Totally disagree	Totally disagree	Totally disagree	Totally disagree	Totally disagree	Totally disagree	Totally disagree	Totally disagree	Totally disagree	Totally disagree	Totally disagree	Totally disagree	13	8	5	13	10	39	42
665	2025-11-11 10:29:03	2025-11-11 10:44:13	anónimo	Sí	Woman (cis/trans)	Bisexual	18	Urban	Humanities	1.º	Disagree	Disagree	Totally disagree		Agree	Totally disagree	Totally disagree	Totally disagree	Totally disagree	Totally disagree	Neither agree nor disagree	Totally disagree	Totally disagree	Totally agree	Totally disagree	Totally disagree	Totally disagree	Totally disagree	Neither agree nor disagree	Disagree	Totally disagree	Totally disagree	12	13	7	7	10	32	34
666	2025-11-13 08:55:43	2025-11-13 09:04:32	anónimo	Sí	Woman (cis/trans)	Bisexual	18	Urban	Science	1.º	Totally agree	Totally agree	Totally agree		Disagree	Disagree	Agree	Agree	Disagree	Agree	Totally agree	Totally agree	Agree	Totally agree	Totally agree	Totally agree	Agree	Agree	Agree	Agree	Neither agree nor disagree	Neither agree nor disagree	6	13	6	13	12	36	23
667	2025-11-17 10:12:21	2025-11-17 10:19:43	anónimo	Sí	Woman (cis/trans)	Heterosexual	24	Urban	Humanities	3.º	Neither agree nor disagree	Neither agree nor disagree	Neither agree nor disagree		Neither agree nor disagree	Neither agree nor disagree	Neither agree nor disagree	Neither agree nor disagree	Neither agree nor disagree	Neither agree nor disagree	Neither agree nor disagree	Neither agree nor disagree	Neither agree nor disagree	Neither agree nor disagree	Neither agree nor disagree	Neither agree nor disagree	Neither agree nor disagree	Neither agree nor disagree	Neither agree nor disagree	Neither agree nor disagree	Neither agree nor disagree	Neither agree nor disagree	14	14	10	14	14	38	49
668	2025-11-17 10:12:08	2025-11-17 10:26:24	anónimo	Sí	Woman (cis/trans)	Heterosexual	21	Rural	Humanities	3.º	Agree	Neither agree nor disagree	Totally disagree		Totally disagree	Totally disagree	Neither agree nor disagree	Totally disagree	Totally disagree	Totally disagree	Totally agree	Totally disagree	Totally disagree	Totally agree	Totally disagree	Totally disagree	Totally agree	Totally agree	Totally disagree	Totally disagree	Totally disagree	Totally disagree	10	8	7	12	11	33	34
669	2025-11-17 10:32:21	2025-11-17 10:38:20	anónimo	Sí	Woman (cis/trans)	Heterosexual	22	Urban	Humanities	3.º	Totally agree	Agree	Agree		Totally disagree	Totally disagree	Totally disagree	Totally disagree	Totally disagree	Totally disagree	Totally agree	Totally disagree	Totally disagree	Totally agree	Totally disagree	Totally disagree	Totally disagree	Totally disagree	Totally disagree	Totally disagree	Totally disagree	Totally disagree	8	11	6	13	11	32	49
670	2025-11-17 11:46:10	2025-11-17 11:52:28	anónimo	Sí	Woman (cis/trans)	Heterosexual	22	Urban	Humanities	3.º	Neither agree nor disagree	Neither agree nor disagree	Neither agree nor disagree		Totally disagree	Totally disagree	Totally disagree	Totally disagree	Totally disagree	Totally disagree	Agree	Totally disagree	Totally disagree	Agree	Totally disagree	Totally disagree	Totally disagree	Totally disagree	Totally disagree	Totally disagree	Totally disagree	Totally disagree	14	14	6	11	12	40	34
671	2025-11-17 13:05:19	2025-11-17 13:09:34	anónimo	Sí	Woman (cis/trans)	Heterosexual	22	Urban	Humanities	3.º	Neither agree nor disagree	Neither agree nor disagree	Totally disagree		Totally disagree	Totally disagree	Totally disagree	Totally disagree	Totally disagree	Totally disagree	Totally disagree	Totally disagree	Totally disagree	Totally disagree	Totally disagree	Totally disagree	Totally disagree	Totally disagree	Totally disagree	Totally disagree	Totally disagree	Totally disagree	14	14	12	13	13	40	49
672	2025-11-18 17:56:47	2025-11-18 17:58:24	anónimo	Sí	Woman (cis/trans)	Heterosexual	21	Urban	Science	3.º	Agree	Agree	Disagree		Agree	Agree	Agree	Agree	Agree	Agree	Totally agree	Agree	Agree	Totally agree	Agree	Agree	Agree	Agree	Agree	Agree	Agree	Agree	11	11	5	8	10	40	31
673	2025-11-19 11:55:31	2025-11-19 11:59:01	anónimo	Sí	Woman (cis/trans)	Heterosexual	18	Urban	Science	1.º	Neither agree nor disagree	Neither agree nor disagree	Neither agree nor disagree		Neither agree nor disagree	Neither agree nor disagree	Neither agree nor disagree	Neither agree nor disagree	Neither agree nor disagree	Neither agree nor disagree	Neither agree nor disagree	Neither agree nor disagree	Neither agree nor disagree	Neither agree nor disagree	Neither agree nor disagree	Neither agree nor disagree	Neither agree nor disagree	Neither agree nor disagree	Neither agree nor disagree	Neither agree nor disagree	Neither agree nor disagree	Neither agree nor disagree	11	12	11	8	8	36	34
674	2025-11-24 10:53:19	2025-11-24 11:05:21	anónimo	Sí	Man (cis/trans)	Heterosexual	18	Rural	Humanities	1.º	Agree	Agree	Agree		Agree	Neither agree nor disagree	Neither agree nor disagree	Neither agree nor disagree	Neither agree nor disagree	Neither agree nor disagree	Neither agree nor disagree	Neither agree nor disagree	Neither agree nor disagree	Totally agree	Neither agree nor disagree	Neither agree nor disagree	Neither agree nor disagree	Neither agree nor disagree	Neither agree nor disagree	Neither agree nor disagree	Neither agree nor disagree	Neither agree nor disagree	6	6	11	8	6	29	40
675	2025-11-24 19:41:21	2025-11-24 19:46:02	anónimo	Sí	Man (cis/trans)	Homosexual	21	Urban	Humanities	4.º	Agree	Agree	Disagree		Agree	Agree	Agree	Agree	Agree	Agree	Agree	Agree	Agree	Totally agree	Agree	Agree	Agree	Agree	Totally agree	Totally agree	Agree	Agree	14	14	10	5	13	43	38
676	2025-11-24 23:29:30	2025-11-25 00:12:33	anónimo	Sí	No binario	Homosexual	26	Urban	Humanities	4.º	Disagree	Agree	Disagree		Neither agree nor disagree	Neither agree nor disagree	Neither agree nor disagree	Neither agree nor disagree	Neither agree nor disagree	Neither agree nor disagree	Neither agree nor disagree	Neither agree nor disagree	Neither agree nor disagree	Neither agree nor disagree	Neither agree nor disagree	Neither agree nor disagree	Neither agree nor disagree	Neither agree nor disagree	Neither agree nor disagree	Neither agree nor disagree	Neither agree nor disagree	Neither agree nor disagree	9	7	8	7	13	30	46
677	2025-11-25 12:28:55	2025-11-25 12:34:14	anónimo	Sí	Woman (cis/trans)	Bisexual	24	Urban	Humanities	4.º	Agree	Agree	Disagree		Disagree	Disagree	Disagree	Disagree	Disagree	Disagree	Neither agree nor disagree	Disagree	Disagree	Neither agree nor disagree	Neither agree nor disagree	Disagree	Neither agree nor disagree	Neither agree nor disagree	Neither agree nor disagree	Neither agree nor disagree	Disagree	Disagree	13	12	6	6	11	38	34
678	2025-11-26 10:32:59	2025-11-26 10:43:23	anónimo	Sí	Man (cis/trans)	Heterosexual	26	Urban	Science	4.º	Totally agree	Totally agree	Totally agree		Disagree	Disagree	Disagree	Disagree	Disagree	Disagree	Totally agree	Disagree	Disagree	Totally agree	Totally disagree	Disagree	Disagree	Disagree	Disagree	Disagree	Disagree	Disagree	8	13	14	6	9	30	15
679	2025-12-03 10:36:27	2025-12-03 10:40:26	anónimo	Sí	Woman (cis/trans)	Bisexual	23	Urban	Humanities	4.º	Totally disagree	Totally disagree	Totally disagree		Totally disagree	Totally disagree	Totally disagree	Totally disagree	Totally disagree	Totally disagree	Totally disagree	Totally disagree	Totally disagree	Totally disagree	Totally disagree	Totally disagree	Totally disagree	Totally disagree	Totally disagree	Totally disagree	Totally disagree	Totally disagree	11	9	6	7	11	37	41
681	2025-12-10 13:33:52	2025-12-10 16:06:12	anónimo	Sí	Woman (cis/trans)	Heterosexual	22	Urban	Science	3.º	Neither agree nor disagree	Disagree	Totally disagree		Totally disagree	Totally disagree	Totally disagree	Totally disagree	Totally disagree	Totally disagree	Agree	Totally disagree	Totally disagree	Agree	Totally disagree	Totally disagree	Neither agree nor disagree	Neither agree nor disagree	Totally disagree	Totally disagree	Totally disagree	Totally disagree	14	10	10	10	13	39	42
682	2025-12-10 17:27:10	2025-12-10 17:41:58	anónimo	Sí	Woman (cis/trans)	Bisexual	21	Urban	Science	4.º	Totally agree	Agree	Neither agree nor disagree		Agree	Agree	Agree	Agree	Agree	Agree	Agree	Agree	Agree	Agree	Agree	Agree	Agree	Agree	Agree	Agree	Agree	Agree	8	10	11	9	13	31	33
683	2025-12-14 23:57:43	2025-12-15 00:01:51	anónimo	Sí	Woman (cis/trans)	Heterosexual	18	Rural	Science	1.º	Totally agree	Totally agree	Agree		Agree	Agree	Agree	Agree	Agree	Agree	Totally agree	Agree	Agree	Totally agree	Neither agree nor disagree	Agree	Totally agree	Totally agree	Totally agree	Totally agree	Agree	Agree	11	12	10	5	7	36	39
684	2025-12-16 07:50:10	2025-12-16 07:53:17	anónimo	Sí	Man (cis/trans)	Homosexual	20	Rural	Humanities	2.º	Agree	Agree	Totally disagree		Agree	Agree	Agree	Agree	Agree	Agree	Agree	Agree	Agree	Agree	Agree	Agree	Agree	Agree	Agree	Agree	Agree	Agree	12	8	8	6	8	29	32
685	2025-12-16 07:53:21	2025-12-16 08:21:43	anónimo	Sí	Man (cis/trans)	Heterosexual	19	Urban	Humanities	2.º	Neither agree nor disagree	Agree	Neither agree nor disagree		Neither agree nor disagree	Neither agree nor disagree	Neither agree nor disagree	Neither agree nor disagree	Neither agree nor disagree	Neither agree nor disagree	Neither agree nor disagree	Neither agree nor disagree	Neither agree nor disagree	Neither agree nor disagree	Neither agree nor disagree	Neither agree nor disagree	Neither agree nor disagree	Neither agree nor disagree	Neither agree nor disagree	Neither agree nor disagree	Neither agree nor disagree	Neither agree nor disagree	8	11	8	8	11	22	40
686	2025-12-16 08:21:56	2025-12-16 08:24:34	anónimo	Sí	Man (cis/trans)	Prefiero no contestar	20	Urban	Humanities	2.º	Totally disagree	Totally disagree	Totally disagree		Totally disagree	Totally disagree	Totally disagree	Totally disagree	Totally disagree	Totally disagree	Totally disagree	Totally disagree	Totally disagree	Totally disagree	Totally disagree	Totally disagree	Totally disagree	Totally disagree	Totally disagree	Totally disagree	Totally disagree	Totally disagree	12	10	8	11	12	34	48
687	2025-12-16 08:24:36	2025-12-16 08:32:26	anónimo	Sí	Woman (cis/trans)	Bisexual	20	Urban	Humanities	2.º	Disagree	Disagree	Disagree		Disagree	Disagree	Disagree	Disagree	Disagree	Disagree	Disagree	Disagree	Disagree	Disagree	Disagree	Disagree	Disagree	Disagree	Disagree	Disagree	Disagree	Disagree	8	8	8	8	8	33	42
688	2025-12-16 08:37:01	2025-12-16 08:39:27	anónimo	Sí	Man (cis/trans)	Heterosexual	19	Urban	Humanities	2.º	Neither agree nor disagree	Agree	Neither agree nor disagree		Neither agree nor disagree	Neither agree nor disagree	Neither agree nor disagree	Neither agree nor disagree	Neither agree nor disagree	Neither agree nor disagree	Neither agree nor disagree	Neither agree nor disagree	Neither agree nor disagree	Neither agree nor disagree	Neither agree nor disagree	Neither agree nor disagree	Neither agree nor disagree	Neither agree nor disagree	Neither agree nor disagree	Neither agree nor disagree	Neither agree nor disagree	Neither agree nor disagree	13	11	10	5	8	25	29
689	2025-12-16 15:07:40	2025-12-16 15:11:24	anónimo	Sí	Woman (cis/trans)	Heterosexual	20	Urban	Humanities	2.º	Agree	Neither agree nor disagree	Neither agree nor disagree		Disagree	Disagree	Disagree	Disagree	Disagree	Disagree	Disagree	Disagree	Disagree	Disagree	Disagree	Disagree	Disagree	Disagree	Disagree	Disagree	Disagree	Disagree	12	11	10	7	10	39	40
690	2025-12-16 15:12:27	2025-12-16 15:15:55	anónimo	Sí	Man (cis/trans)	Heterosexual	20	Rural	Humanities	2.º	Agree	Neither agree nor disagree	Neither agree nor disagree		Neither agree nor disagree	Neither agree nor disagree	Neither agree nor disagree	Neither agree nor disagree	Neither agree nor disagree	Neither agree nor disagree	Totally agree	Neither agree nor disagree	Neither agree nor disagree	Agree	Agree	Neither agree nor disagree	Neither agree nor disagree	Neither agree nor disagree	Neither agree nor disagree	Neither agree nor disagree	Neither agree nor disagree	Neither agree nor disagree	11	7	12	7	11	29	47
691	2025-12-16 15:17:18	2025-12-16 15:21:16	anónimo	Sí	Man (cis/trans)	Homosexual	20	Urban	Humanities	2.º	Neither agree nor disagree	Agree	Disagree		Neither agree nor disagree	Neither agree nor disagree	Neither agree nor disagree	Neither agree nor disagree	Neither agree nor disagree	Neither agree nor disagree	Neither agree nor disagree	Neither agree nor disagree	Neither agree nor disagree	Neither agree nor disagree	Neither agree nor disagree	Neither agree nor disagree	Neither agree nor disagree	Neither agree nor disagree	Neither agree nor disagree	Neither agree nor disagree	Neither agree nor disagree	Neither agree nor disagree	11	9	9	11	10	36	32
692	2025-12-16 15:44:08	2025-12-16 15:46:43	anónimo	Sí	Woman (cis/trans)	Bisexual	19	Urban	Humanities	2.º	Disagree	Disagree	Totally agree		Disagree	Disagree	Disagree	Disagree	Disagree	Disagree	Disagree	Disagree	Disagree	Disagree	Disagree	Disagree	Disagree	Disagree	Disagree	Disagree	Disagree	Disagree	13	10	5	12	13	39	45
693	2025-12-16 15:47:20	2025-12-16 15:50:01	anónimo	Sí	Man (cis/trans)	Bisexual	20	Urban	Humanities	2.º	Agree	Agree	Totally agree		Totally disagree	Totally disagree	Agree	Totally disagree	Totally disagree	Totally disagree	Agree	Totally disagree	Totally disagree	Agree	Totally disagree	Totally disagree	Agree	Agree	Totally disagree	Totally disagree	Totally disagree	Totally disagree	11	9	7	8	13	42	16
694	2025-12-16 16:12:57	2025-12-16 16:16:00	anónimo	Sí	Woman (cis/trans)	Heterosexual	19	Urban	Humanities	2.º	Disagree	Disagree	Totally disagree		Neither agree nor disagree	Neither agree nor disagree	Neither agree nor disagree	Neither agree nor disagree	Neither agree nor disagree	Neither agree nor disagree	Neither agree nor disagree	Neither agree nor disagree	Neither agree nor disagree	Neither agree nor disagree	Neither agree nor disagree	Neither agree nor disagree	Neither agree nor disagree	Neither agree nor disagree	Neither agree nor disagree	Neither agree nor disagree	Neither agree nor disagree	Neither agree nor disagree	9	10	7	9	10	29	36
696	2025-12-16 19:28:36	2025-12-16 19:30:43	anónimo	Sí	Man (cis/trans)	Heterosexual	21	Urban	Humanities	3.º	Neither agree nor disagree	Neither agree nor disagree	Neither agree nor disagree		Neither agree nor disagree	Neither agree nor disagree	Neither agree nor disagree	Neither agree nor disagree	Neither agree nor disagree	Neither agree nor disagree	Neither agree nor disagree	Neither agree nor disagree	Neither agree nor disagree	Neither agree nor disagree	Neither agree nor disagree	Neither agree nor disagree	Neither agree nor disagree	Neither agree nor disagree	Neither agree nor disagree	Neither agree nor disagree	Neither agree nor disagree	Neither agree nor disagree	12	8	10	7	10	24	33
697	2025-12-17 08:14:19	2025-12-17 08:16:39	anónimo	Sí	Woman (cis/trans)	Bisexual	21	Urban	Humanities	3.º	Agree	Agree	Agree		Agree	Agree	Agree	Agree	Agree	Agree	Agree	Agree	Agree	Agree	Agree	Agree	Agree	Agree	Agree	Agree	Agree	Agree	10	9	9	11	12	33	36
698	2025-12-17 08:17:58	2025-12-17 08:21:06	anónimo	Sí	Man (cis/trans)	Heterosexual	22	Urban	Humanities	3.º	Neither agree nor disagree	Neither agree nor disagree	Disagree		Neither agree nor disagree	Neither agree nor disagree	Disagree	Neither agree nor disagree	Disagree	Disagree	Neither agree nor disagree	Neither agree nor disagree	Neither agree nor disagree	Neither agree nor disagree	Disagree	Disagree	Neither agree nor disagree	Neither agree nor disagree	Neither agree nor disagree	Neither agree nor disagree	Neither agree nor disagree	Neither agree nor disagree	12	9	6	5	9	31	30
699	2025-12-17 09:00:59	2025-12-17 09:03:51	anónimo	Sí	Prefiero no contestar	Prefiero no contestar	22	Rural	Humanities	3.º	Agree	Agree	Neither agree nor disagree		Neither agree nor disagree	Neither agree nor disagree	Neither agree nor disagree	Neither agree nor disagree	Neither agree nor disagree	Neither agree nor disagree	Neither agree nor disagree	Neither agree nor disagree	Neither agree nor disagree	Neither agree nor disagree	Neither agree nor disagree	Neither agree nor disagree	Neither agree nor disagree	Neither agree nor disagree	Neither agree nor disagree	Neither agree nor disagree	Neither agree nor disagree	Neither agree nor disagree	10	8	8	6	9	37	43
700	2025-12-17 10:26:00	2025-12-17 10:28:38	anónimo	Sí	Man (cis/trans)	Homosexual	22	Urban	Humanities	3.º	Agree	Agree	Neither agree nor disagree		Disagree	Disagree	Disagree	Disagree	Disagree	Disagree	Disagree	Disagree	Disagree	Disagree	Disagree	Disagree	Disagree	Disagree	Disagree	Disagree	Disagree	Disagree	13	14	8	4	14	32	33
701	2025-12-17 12:02:03	2025-12-17 12:18:21	anónimo	Sí	Woman (cis/trans)	Heterosexual	21	Urban	Science	3.º	Agree	Agree	Disagree		Disagree	Disagree	Disagree	Disagree	Disagree	Disagree	Disagree	Disagree	Disagree	Totally agree	Disagree	Disagree	Disagree	Disagree	Disagree	Disagree	Disagree	Disagree	12	11	12	13	14	35	39
702	2025-12-17 13:28:21	2025-12-17 13:34:09	anónimo	Sí	Man (cis/trans)	Bisexual	18	Urban	Humanities	1.º	Neither agree nor disagree	Agree	Totally disagree		Neither agree nor disagree	Neither agree nor disagree	Neither agree nor disagree	Neither agree nor disagree	Neither agree nor disagree	Neither agree nor disagree	Neither agree nor disagree	Neither agree nor disagree	Neither agree nor disagree	Neither agree nor disagree	Neither agree nor disagree	Neither agree nor disagree	Neither agree nor disagree	Neither agree nor disagree	Neither agree nor disagree	Neither agree nor disagree	Neither agree nor disagree	Neither agree nor disagree	7	13	3	8	9	40	30
703	2025-12-18 08:00:59	2025-12-18 08:02:59	anónimo	Sí	Woman (cis/trans)	Heterosexual	18	Rural	Humanities	1.º	Agree	Agree	Neither agree nor disagree		Neither agree nor disagree	Neither agree nor disagree	Neither agree nor disagree	Neither agree nor disagree	Neither agree nor disagree	Neither agree nor disagree	Neither agree nor disagree	Neither agree nor disagree	Neither agree nor disagree	Neither agree nor disagree	Neither agree nor disagree	Neither agree nor disagree	Neither agree nor disagree	Neither agree nor disagree	Neither agree nor disagree	Neither agree nor disagree	Neither agree nor disagree	Neither agree nor disagree	11	8	7	13	13	41	39
704	2025-12-18 08:39:46	2025-12-18 08:43:18	anónimo	Sí	Man (cis/trans)	Heterosexual	21	Urban	Humanities	3.º	Neither agree nor disagree	Neither agree nor disagree	Neither agree nor disagree		Neither agree nor disagree	Neither agree nor disagree	Neither agree nor disagree	Neither agree nor disagree	Neither agree nor disagree	Neither agree nor disagree	Neither agree nor disagree	Neither agree nor disagree	Neither agree nor disagree	Neither agree nor disagree	Neither agree nor disagree	Neither agree nor disagree	Neither agree nor disagree	Neither agree nor disagree	Neither agree nor disagree	Neither agree nor disagree	Neither agree nor disagree	Neither agree nor disagree	14	9	5	12	9	26	48
705	2025-12-18 09:27:48	2025-12-18 09:30:56	anónimo	Sí	Woman (cis/trans)	Heterosexual	18	Urban	Humanities	1.º	Disagree	Disagree	Neither agree nor disagree		Totally disagree	Totally disagree	Totally disagree	Totally disagree	Totally disagree	Totally disagree	Totally disagree	Totally disagree	Totally disagree	Totally disagree	Totally disagree	Totally disagree	Totally disagree	Totally disagree	Totally disagree	Totally disagree	Totally disagree	Totally disagree	13	8	5	13	10	39	42
706	2025-12-18 09:29:03	2025-12-18 09:34:12	anónimo	Sí	Man (cis/trans)	Bisexual	18	Urban	Humanities	1.º	Disagree	Disagree	Totally disagree		Agree	Totally disagree	Totally disagree	Totally disagree	Totally disagree	Totally disagree	Neither agree nor disagree	Totally disagree	Totally disagree	Totally agree	Totally disagree	Totally disagree	Totally disagree	Totally disagree	Neither agree nor disagree	Disagree	Totally disagree	Totally disagree	12	13	7	7	10	32	34
707	2025-12-18 09:52:19	2025-12-18 10:04:12	anónimo	Sí	Man (cis/trans)	Heterosexual	18	Rural	Humanities	1.º	Agree	Agree	Agree		Agree	Neither agree nor disagree	Neither agree nor disagree	Neither agree nor disagree	Neither agree nor disagree	Neither agree nor disagree	Neither agree nor disagree	Neither agree nor disagree	Neither agree nor disagree	Totally agree	Neither agree nor disagree	Neither agree nor disagree	Neither agree nor disagree	Neither agree nor disagree	Neither agree nor disagree	Neither agree nor disagree	Neither agree nor disagree	Neither agree nor disagree	6	6	11	8	6	29	40
708	2025-12-18 09:52:53	2025-12-18 10:05:02	anónimo	Sí	Man (cis/trans)	Homosexual	23	Urban	Humanities	4.º	Agree	Agree	Disagree		Agree	Agree	Agree	Agree	Agree	Agree	Agree	Agree	Agree	Totally agree	Agree	Agree	Agree	Agree	Totally agree	Totally agree	Agree	Agree	14	14	10	5	13	43	38
709	2025-12-18 10:56:31	2025-12-18 11:01:39	anónimo	Sí	Man (cis/trans)	Heterosexual	18	Urban	Humanities	1.º	Neither agree nor disagree	Neither agree nor disagree	Neither agree nor disagree		Totally disagree	Totally disagree	Totally disagree	Totally disagree	Totally disagree	Totally disagree	Totally disagree	Totally disagree	Totally disagree	Totally agree	Totally disagree	Totally disagree	Totally disagree	Totally disagree	Totally disagree	Totally agree	Totally disagree	Totally disagree	10	7	7	2	11	26	22
710	2025-12-18 10:57:50	2025-12-18 11:01:47	anónimo	Sí	Man (cis/trans)	Bisexual	21	Urban	Humanities	3.º	Disagree	Neither agree nor disagree	Totally disagree		Totally disagree	Totally disagree	Totally disagree	Totally disagree	Totally disagree	Totally disagree	Agree	Totally disagree	Totally disagree	Totally agree	Totally disagree	Totally disagree	Totally disagree	Totally disagree	Totally disagree	Totally disagree	Totally disagree	Totally disagree	10	9	6	11	11	34	49
711	2025-12-18 18:32:13	2025-12-18 18:34:43	anónimo	Sí	Woman (cis/trans)	Heterosexual	22	Urban	Science	3.º	Neither agree nor disagree	Neither agree nor disagree	Neither agree nor disagree		Neither agree nor disagree	Neither agree nor disagree	Neither agree nor disagree	Neither agree nor disagree	Neither agree nor disagree	Neither agree nor disagree	Neither agree nor disagree	Neither agree nor disagree	Neither agree nor disagree	Neither agree nor disagree	Neither agree nor disagree	Neither agree nor disagree	Neither agree nor disagree	Neither agree nor disagree	Neither agree nor disagree	Neither agree nor disagree	Neither agree nor disagree	Neither agree nor disagree	11	14	10	8	8	34	31
							20.25
							26
							18
